# Supplementary material for: Crystal structure of catena-poly[[di­aqua­bis­(4-formyl­benzoato-κO 1)cobalt(II)]-μ-pyrazine-κ2 N:N′]
Source: Acta Crystallogr E Crystallogr Commun. 2015 Mar 4;71(Pt 4):339–41. doi: 10.1107/S205698901500403X (PMC4438811; doi:10.1107/S205698901500403X)
Supplement: Supplementary file 1 [file e-71-00339-sup1.cif]

##############################################################################
#                                                                            #
# This CIF contains the data in a paper accepted for publication in          #
# Acta Crystallographica Section E. It conforms to the requirements of       #
# Notes for Authors for Acta Crystallographica Section E, and has been       #
# peer reviewed under the auspices of the IUCr Commission on Journals.       #
#                                                                            #
# Full details of the Crystallographic Information File format               #
# are given in the paper "The Crystallographic Information File (CIF):       #
# a New Standard Archive File for Crystallography" by S. R. Hall, F. H.      #
# Allen and I. D. Brown [Acta Cryst. (1991), A47, 655-685].                  #
#                                                                            #
# The current version of the core CIF dictionary is obtainable from          #
# ftp://ftp.iucr.org/pub/cif_core.dic.                                       #
#                                                                            #
# Software is freely available for graphical display of the structure(s)     #
# in this CIF. For information consult the CIF software page                 #
# http://www.iucr.org/resources/cif/software.                                #
#                                                                            #
# This file may be used for bona fide research purposes within the           #
# scientific community so long as proper attribution is given to the journal # 
# article from which it was obtained.                                        #
#                                                                            #
##############################################################################
data_I
_database_code_depnum_ccdc_archive 'CCDC 1051344'
_audit_creation_method     SHELXL-97
_chemical_name_systematic
;\
<i>catena</i>-Poly[[diaquabis(4-formylbenzoato-\k<i>O</i>^1^)cobalt(II)]-\
\m-pyrazine-\k^2^<i>N</i>:<i>N</i>']
;
_chemical_name_common     ?
_chemical_formula_moiety     'C20 H18 Co N2 O8'
_chemical_formula_sum     'C20 H18 Co N2 O8'
_chemical_formula_iupac     '[Co (C8 H5 O3)2 (C4 H4 N2) (H2 O1)2]'
_chemical_formula_weight     473.29
_chemical_melting_point     ?
_symmetry_cell_setting     monoclinic
_symmetry_space_group_name_H-M     'C 2/c'
_symmetry_space_group_name_Hall     '-C 2yc'
loop_
    _symmetry_equiv_pos_as_xyz
    'x, y, z'
    '-x, y, -z+1/2'
    'x+1/2, y+1/2, z'
    '-x+1/2, y+1/2, -z+1/2'
    '-x, -y, -z'
    'x, -y, z-1/2'
    '-x+1/2, -y+1/2, -z'
    'x+1/2, -y+1/2, z-1/2'
_cell_length_a     22.1623(6)
_cell_length_b     7.1193(2)
_cell_length_c     12.2911(3)
_cell_angle_alpha     90.00
_cell_angle_beta     94.4320(10)
_cell_angle_gamma     90.00
_cell_volume     1933.49(9)
_cell_formula_units_Z     4
_cell_measurement_reflns_used     9866
_cell_measurement_theta_min     2.38
_cell_measurement_theta_max     28.34
_cell_measurement_temperature     296(2)
_exptl_crystal_description     block
_exptl_crystal_colour     orange
_exptl_crystal_size_max     0.47
_exptl_crystal_size_mid     0.22
_exptl_crystal_size_min     0.11
_exptl_crystal_density_diffrn     1.626
_exptl_crystal_density_meas     ?
_exptl_crystal_density_method     'not measured'
_exptl_crystal_F_000     972
_exptl_absorpt_coefficient_mu     0.941
_exptl_absorpt_correction_type     multi-scan
_exptl_absorpt_process_details
;
(<i>SADABS</i>; Bruker, 2012)
;
_exptl_absorpt_correction_T_min     0.8301
_exptl_absorpt_correction_T_max     0.9135
_exptl_special_details
;
;
_diffrn_ambient_temperature     296(2)
_diffrn_radiation_type     MoK\a
_diffrn_radiation_wavelength     0.71073
_diffrn_radiation_source     'fine-focus sealed tube'
_diffrn_radiation_monochromator     graphite
_diffrn_measurement_device_type     'Bruker SMART BREEZE CCD'
_diffrn_measurement_method     '\f and \w scans'
_diffrn_detector_area_resol_mean     ?
_diffrn_reflns_number     27023
_diffrn_reflns_av_R_equivalents     0.0239
_diffrn_reflns_av_sigmaI/netI     0.0100
_diffrn_reflns_theta_min     1.84
_diffrn_reflns_theta_max     28.35
_diffrn_reflns_theta_full     28.35
_diffrn_measured_fraction_theta_max     1.000
_diffrn_measured_fraction_theta_full     1.000
_diffrn_reflns_limit_h_min     -29
_diffrn_reflns_limit_h_max     29
_diffrn_reflns_limit_k_min     -9
_diffrn_reflns_limit_k_max     9
_diffrn_reflns_limit_l_min     -16
_diffrn_reflns_limit_l_max     16
_diffrn_standards_number     ?
_diffrn_standards_interval_count     ?
_diffrn_standards_interval_time     ?
_diffrn_standards_decay_%     ?
_refine_special_details
;
 Refinement of F^2^ against ALL reflections.  The weighted R-factor wR and
 goodness of fit S are based on F^2^, conventional R-factors R are based
 on F, with F set to zero for negative F^2^. The threshold expression of
 F^2^ > 2sigma(F^2^) is used only for calculating R-factors(gt) etc. and is
 not relevant to the choice of reflections for refinement.  R-factors based
 on F^2^ are statistically about twice as large as those based on F, and R-
 factors based on ALL data will be even larger.
;
_reflns_number_total     2427
_reflns_number_gt     2336
_reflns_threshold_expression     I>2\s(I)
_refine_ls_structure_factor_coef     Fsqd
_refine_ls_matrix_type     full
_refine_ls_R_factor_all     0.0263
_refine_ls_R_factor_gt     0.0250
_refine_ls_wR_factor_gt     0.0701
_refine_ls_wR_factor_ref     0.0714
_refine_ls_goodness_of_fit_ref     1.061
_refine_ls_restrained_S_all     1.070
_refine_ls_number_reflns     2427
_refine_ls_number_parameters     154
_refine_ls_number_restraints     1
_refine_ls_hydrogen_treatment     mixed
_refine_ls_weighting_scheme     calc
_refine_ls_weighting_details
         'calc w=1/[\s^2^(Fo^2^)+(0.0409P)^2^+1.5712P] where P=(Fo^2^+2Fc^2^)/3'
_atom_sites_solution_hydrogens     geom
_atom_sites_solution_primary     direct
_atom_sites_solution_secondary     difmap
_refine_ls_shift/su_max     0.001
_refine_ls_shift/su_mean     0.000
_refine_diff_density_max     0.349
_refine_diff_density_min     -0.344
_refine_ls_extinction_method     none
_refine_ls_extinction_coef     ?
loop_
    _atom_type_symbol
    _atom_type_description
    _atom_type_scat_dispersion_real
    _atom_type_scat_dispersion_imag
    _atom_type_scat_source
    'C' 'C' 0.0033 0.0016
                         'International Tables Vol C Tables 4.2.6.8 and 6.1.1.4'
    'H' 'H' 0.0000 0.0000
                         'International Tables Vol C Tables 4.2.6.8 and 6.1.1.4'
    'N' 'N' 0.0061 0.0033
                         'International Tables Vol C Tables 4.2.6.8 and 6.1.1.4'
    'O' 'O' 0.0106 0.0060
                         'International Tables Vol C Tables 4.2.6.8 and 6.1.1.4'
    'Co' 'Co' 0.3494 0.9721
                         'International Tables Vol C Tables 4.2.6.8 and 6.1.1.4'
_computing_data_collection
;
<i>APEX2</i> (Bruker, 2012)
;
_computing_cell_refinement
;
<i>SAINT</i> (Bruker, 2012)
;
_computing_data_reduction
;
<i>SAINT</i> (Bruker, 2012)
;
_computing_structure_solution
;
<i>SHELXS97</i> (Sheldrick, 2008)
;
_computing_structure_refinement
;
<i>SHELXL97</i> (Sheldrick, 2008)
;
_computing_molecular_graphics
;
<i>ORTEP-3</i> for Windows (Farrugia, 2012)
;
_computing_publication_material
;
WinGX (Farrugia, 2012) and PLATON (Spek, 2009)
;
loop_
    _atom_site_type_symbol
    _atom_site_label
    _atom_site_fract_x
    _atom_site_fract_y
    _atom_site_fract_z
    _atom_site_U_iso_or_equiv
    _atom_site_adp_type
    _atom_site_calc_flag
    _atom_site_refinement_flags
    _atom_site_occupancy
    _atom_site_symmetry_multiplicity
    _atom_site_disorder_assembly
    _atom_site_disorder_group
    Co Co1 1.0000 -0.05145(3) 0.7500 0.01998(9) Uani d S 1 2 . .
    O O1 0.91572(4) -0.04830(13) 0.80894(9) 0.0276(2) Uani d . 1 1 . .
    O O2 0.86274(5) -0.17780(18) 0.66579(9) 0.0402(3) Uani d . 1 1 . .
    O O3 0.60114(6) -0.1312(3) 0.95577(12) 0.0651(4) Uani d . 1 1 . .
    O O4 0.96115(5) -0.06701(18) 0.58454(9) 0.0352(2) Uani d . 1 1 . .
    H H41 0.9245(12) -0.104(4) 0.600(2) 0.058(6) Uiso d . 1 1 . .
    H H42 0.9564(12) 0.019(4) 0.555(2) 0.066(8) Uiso d . 1 1 . .
    N N1 1.0000 0.2518(2) 0.7500 0.0247(3) Uani d S 1 2 . .
    N N2 1.0000 0.6436(2) 0.7500 0.0235(3) Uani d S 1 2 . .
    C C1 0.86731(5) -0.11157(17) 0.75983(11) 0.0240(2) Uani d . 1 1 . .
    C C2 0.81095(5) -0.10250(17) 0.82116(10) 0.0226(2) Uani d . 1 1 . .
    C C3 0.81105(6) -0.0089(2) 0.92052(11) 0.0268(2) Uani d . 1 1 . .
    H H3 0.8467 0.0439 0.9518 0.032 Uiso calc R 1 1 . .
    C C4 0.75794(6) 0.0058(2) 0.97289(11) 0.0301(3) Uani d . 1 1 . .
    H H4 0.7580 0.0682 1.0394 0.036 Uiso calc R 1 1 . .
    C C5 0.70463(6) -0.0726(2) 0.92617(12) 0.0292(3) Uani d . 1 1 . .
    C C6 0.70446(6) -0.1685(2) 0.82755(12) 0.0307(3) Uani d . 1 1 . .
    H H6 0.6689 -0.2222 0.7967 0.037 Uiso calc R 1 1 . .
    C C7 0.75745(6) -0.18340(19) 0.77557(11) 0.0271(3) Uani d . 1 1 . .
    H H7 0.7574 -0.2478 0.7098 0.032 Uiso calc R 1 1 . .
    C C8 0.64849(8) -0.0553(3) 0.98296(15) 0.0430(4) Uani d D 1 1 . .
    H H8 0.6472(7) 0.029(2) 1.0463(12) 0.021(4) Uiso d D 1 1 . .
    C C9 0.97461(6) 0.35053(18) 0.82681(11) 0.0287(3) Uani d . 1 1 . .
    H H9 0.9563 0.2869 0.8815 0.034 Uiso calc R 1 1 . .
    C C10 0.97486(7) 0.54530(17) 0.82719(12) 0.0282(3) Uani d . 1 1 . .
    H H10 0.9571 0.6090 0.8825 0.034 Uiso calc R 1 1 . .
loop_
    _atom_site_aniso_label
    _atom_site_aniso_U_11
    _atom_site_aniso_U_22
    _atom_site_aniso_U_33
    _atom_site_aniso_U_12
    _atom_site_aniso_U_13
    _atom_site_aniso_U_23
    Co1 0.01683(12) 0.01603(12) 0.02763(14) 0.000 0.00520(8) 0.000
    O1 0.0180(4) 0.0288(5) 0.0366(5) -0.0022(3) 0.0058(4) -0.0040(4)
    O2 0.0284(5) 0.0584(7) 0.0351(5) -0.0116(5) 0.0103(4) -0.0128(5)
    O3 0.0296(6) 0.1092(13) 0.0583(8) -0.0015(7) 0.0149(5) 0.0049(9)
    O4 0.0299(5) 0.0449(6) 0.0312(5) -0.0052(5) 0.0051(4) 0.0083(5)
    N1 0.0217(7) 0.0178(6) 0.0353(8) 0.000 0.0065(6) 0.000
    N2 0.0242(7) 0.0172(6) 0.0301(7) 0.000 0.0078(6) 0.000
    C1 0.0197(5) 0.0204(5) 0.0324(6) -0.0004(4) 0.0059(4) 0.0013(5)
    C2 0.0193(5) 0.0218(5) 0.0270(6) 0.0006(4) 0.0039(4) 0.0022(4)
    C3 0.0224(6) 0.0303(6) 0.0272(6) 0.0003(5) -0.0008(5) -0.0012(5)
    C4 0.0312(7) 0.0337(7) 0.0259(6) 0.0040(6) 0.0048(5) -0.0022(5)
    C5 0.0236(6) 0.0332(7) 0.0317(6) 0.0046(5) 0.0086(5) 0.0055(5)
    C6 0.0207(6) 0.0367(7) 0.0351(7) -0.0048(5) 0.0038(5) -0.0002(6)
    C7 0.0234(6) 0.0308(6) 0.0274(6) -0.0050(5) 0.0048(5) -0.0036(5)
    C8 0.0316(8) 0.0576(11) 0.0417(8) 0.0079(7) 0.0152(6) 0.0035(7)
    C9 0.0318(6) 0.0211(6) 0.0349(7) -0.0002(5) 0.0137(5) 0.0036(5)
    C10 0.0332(7) 0.0210(6) 0.0321(7) 0.0016(5) 0.0141(5) -0.0009(5)
_geom_special_details
;
 All esds (except the esd in the dihedral angle between two l.s. planes)
 are estimated using the full covariance matrix.  The cell esds are taken
 into account individually in the estimation of esds in distances, angles
 and torsion angles; correlations between esds in cell parameters are only
 used when they are defined by crystal symmetry.  An approximate (isotropic)
 treatment of cell esds is used for estimating esds involving l.s. planes.
;
loop_
    _geom_bond_atom_site_label_1
    _geom_bond_atom_site_label_2
    _geom_bond_site_symmetry_2
    _geom_bond_distance
    _geom_bond_publ_flag
    Co1 O1 . 2.0551(9) ?
    Co1 O1 2_756 2.0551(9) ?
    Co1 O4 . 2.1491(11) ?
    Co1 O4 2_756 2.1491(11) ?
    Co1 N1 . 2.1588(15) ?
    Co1 N2 1_545 2.1714(15) ?
    O1 C1 . 1.2721(16) ?
    O2 C1 . 1.2451(17) ?
    O3 C8 . 1.205(2) ?
    O4 H41 . 0.89(3) ?
    O4 H42 . 0.71(3) ?
    N1 C9 . 1.3357(15) ?
    N1 C9 2_756 1.3357(15) ?
    N2 Co1 1_565 2.1714(15) ?
    N2 C10 . 1.3347(15) ?
    N2 C10 2_756 1.3347(15) ?
    C2 C1 . 1.5093(17) ?
    C2 C3 . 1.3911(18) ?
    C2 C7 . 1.3961(17) ?
    C3 H3 . 0.9300 ?
    C4 C3 . 1.3884(18) ?
    C4 H4 . 0.9300 ?
    C5 C4 . 1.390(2) ?
    C5 C6 . 1.391(2) ?
    C5 C8 . 1.478(2) ?
    C6 H6 . 0.9300 ?
    C7 C6 . 1.3836(18) ?
    C7 H7 . 0.9300 ?
    C8 H8 . 0.984(13) ?
    C9 H9 . 0.9300 ?
    C10 C9 . 1.3866(19) ?
    C10 H10 . 0.9300 ?
loop_
    _geom_angle_atom_site_label_1
    _geom_angle_atom_site_label_2
    _geom_angle_atom_site_label_3
    _geom_angle_site_symmetry_1
    _geom_angle_site_symmetry_3
    _geom_angle
    _geom_angle_publ_flag
    O1 Co1 O1 . 2_756 178.75(5) ?
    O1 Co1 O4 . . 91.46(4) ?
    O1 Co1 O4 2_756 . 88.60(4) ?
    O1 Co1 O4 . 2_756 88.60(4) ?
    O1 Co1 O4 2_756 2_756 91.46(4) ?
    O1 Co1 N1 . . 89.38(3) ?
    O1 Co1 N1 2_756 . 89.38(3) ?
    O1 Co1 N2 . 1_545 90.62(3) ?
    O1 Co1 N2 2_756 1_545 90.62(3) ?
    O4 Co1 O4 . 2_756 174.09(7) ?
    O4 Co1 N1 . . 92.96(4) ?
    O4 Co1 N1 2_756 . 92.96(4) ?
    O4 Co1 N2 . 1_545 87.04(4) ?
    O4 Co1 N2 2_756 1_545 87.04(4) ?
    N1 Co1 N2 . 1_545 180.0000(10)
                                 ?
    C1 O1 Co1 . . 125.81(9) ?
    Co1 O4 H41 . . 96.6(15) ?
    Co1 O4 H42 . . 118(2) ?
    H41 O4 H42 . . 105(3) ?
    C9 N1 Co1 . . 121.75(8) ?
    C9 N1 Co1 2_756 . 121.75(8) ?
    C9 N1 C9 . 2_756 116.49(15) ?
    C10 N2 Co1 . 1_565 121.61(8) ?
    C10 N2 Co1 2_756 1_565 121.61(8) ?
    C10 N2 C10 . 2_756 116.79(15) ?
    O1 C1 C2 . . 116.62(11) ?
    O2 C1 O1 . . 125.42(12) ?
    O2 C1 C2 . . 117.96(11) ?
    C3 C2 C1 . . 120.92(11) ?
    C3 C2 C7 . . 119.58(12) ?
    C7 C2 C1 . . 119.46(11) ?
    C2 C3 H3 . . 120.0 ?
    C4 C3 C2 . . 119.94(12) ?
    C4 C3 H3 . . 120.0 ?
    C3 C4 C5 . . 120.15(13) ?
    C3 C4 H4 . . 119.9 ?
    C5 C4 H4 . . 119.9 ?
    C4 C5 C6 . . 120.13(12) ?
    C4 C5 C8 . . 119.41(14) ?
    C6 C5 C8 . . 120.46(14) ?
    C5 C6 H6 . . 120.2 ?
    C7 C6 C5 . . 119.67(12) ?
    C7 C6 H6 . . 120.2 ?
    C2 C7 H7 . . 119.7 ?
    C6 C7 C2 . . 120.52(12) ?
    C6 C7 H7 . . 119.7 ?
    O3 C8 C5 . . 125.34(17) ?
    O3 C8 H8 . . 114.5(10) ?
    C5 C8 H8 . . 120.1(10) ?
    N1 C9 C10 . . 121.79(12) ?
    N1 C9 H9 . . 119.1 ?
    C10 C9 H9 . . 119.1 ?
    N2 C10 C9 . . 121.57(12) ?
    N2 C10 H10 . . 119.2 ?
    C9 C10 H10 . . 119.2 ?
loop_
    _geom_torsion_atom_site_label_1
    _geom_torsion_atom_site_label_2
    _geom_torsion_atom_site_label_3
    _geom_torsion_atom_site_label_4
    _geom_torsion_site_symmetry_1
    _geom_torsion_site_symmetry_2
    _geom_torsion_site_symmetry_3
    _geom_torsion_site_symmetry_4
    _geom_torsion
    _geom_torsion_publ_flag
    O4 Co1 O1 C1 . . . . 23.45(11) ?
    O4 Co1 O1 C1 2_756 . . . -150.64(11) ?
    N1 Co1 O1 C1 . . . . 116.39(10) ?
    N2 Co1 O1 C1 1_545 . . . -63.61(10) ?
    O1 Co1 N1 C9 . . . . 35.39(8) ?
    O1 Co1 N1 C9 2_756 . . . -144.61(8) ?
    O1 Co1 N1 C9 . . . 2_756 -144.61(8) ?
    O1 Co1 N1 C9 2_756 . . 2_756 35.39(8) ?
    O4 Co1 N1 C9 . . . . 126.82(8) ?
    O4 Co1 N1 C9 2_756 . . . -53.18(8) ?
    O4 Co1 N1 C9 . . . 2_756 -53.18(8) ?
    O4 Co1 N1 C9 2_756 . . 2_756 126.82(8) ?
    Co1 O1 C1 O2 . . . . -3.6(2) ?
    Co1 O1 C1 C2 . . . . 177.23(8) ?
    Co1 N1 C9 C10 . . . . 179.66(10) ?
    C9 N1 C9 C10 2_756 . . . -0.34(10) ?
    Co1 N2 C10 C9 1_565 . . . 179.66(10) ?
    C10 N2 C10 C9 2_756 . . . -0.34(10) ?
    C3 C2 C1 O1 . . . . 7.53(18) ?
    C3 C2 C1 O2 . . . . -171.75(13) ?
    C7 C2 C1 O1 . . . . -174.80(12) ?
    C7 C2 C1 O2 . . . . 5.92(18) ?
    C1 C2 C3 C4 . . . . 176.79(12) ?
    C7 C2 C3 C4 . . . . -0.9(2) ?
    C1 C2 C7 C6 . . . . -176.64(12) ?
    C3 C2 C7 C6 . . . . 1.1(2) ?
    C5 C4 C3 C2 . . . . -0.1(2) ?
    C4 C5 C6 C7 . . . . -0.8(2) ?
    C6 C5 C4 C3 . . . . 1.0(2) ?
    C8 C5 C4 C3 . . . . -179.86(14) ?
    C8 C5 C6 C7 . . . . -179.95(14) ?
    C4 C5 C8 O3 . . . . -172.93(18) ?
    C6 C5 C8 O3 . . . . 6.3(3) ?
    C2 C7 C6 C5 . . . . -0.2(2) ?
    N2 C10 C9 N1 . . . . 0.7(2) ?
loop_
    _geom_hbond_atom_site_label_D
    _geom_hbond_atom_site_label_H
    _geom_hbond_atom_site_label_A
    _geom_hbond_site_symmetry_A
    _geom_hbond_distance_DH
    _geom_hbond_distance_HA
    _geom_hbond_distance_DA
    _geom_hbond_angle_DHA
    _geom_hbond_publ_flag
    O4 H41 O2 . 0.89(3) 1.72(3) 2.5909(16) 164(2) yes
    O4 H42 O4 5_756 0.71(3) 2.63(3) 2.958(2) 111(2) yes
    C10 H10 O3 7_657 0.93 2.46 3.320(2) 154 yes
    C7 H7 Cg1 6_555 0.93 2.65 3.4216(15) 142 yes
_iucr_refine_instructions_details
;
TITL f12t_mono_5mayis_0m in C2/c
CELL  0.71073  22.1623   7.1193  12.2911   90.000   94.432   90.000
ZERR     2.00   0.0006   0.0002   0.0003    0.000    0.001    0.000
LATT   7
SYMM  - X,   Y, 1/2 - Z
SFAC  C    H    N    O    CO
UNIT  80   72   8    32   4
MERG   2
DFIX     0.850   0.020 H8 C8
FMAP   2
PLAN   20
SIZE     0.11   0.22   0.47
ACTA
BOND   $H
CONF
LIST   4
L.S.  10
TEMP    23.00
WGHT    0.040900    1.571200
FVAR       0.37232
CO1   5    1.000000   -0.051446    0.750000    10.50000    0.01683    0.01603 =
         0.02763    0.00000    0.00520    0.00000
O1    4    0.915716   -0.048300    0.808936    11.00000    0.01805    0.02884 =
         0.03662   -0.00402    0.00583   -0.00224
O2    4    0.862743   -0.177796    0.665794    11.00000    0.02842    0.05840 =
         0.03505   -0.01284    0.01025   -0.01157
N2    3    1.000000    0.643551    0.750000    10.50000    0.02417    0.01716 =
         0.03007    0.00000    0.00783    0.00000
O4    4    0.961155   -0.067008    0.584544    11.00000    0.02993    0.04486 =
         0.03119    0.00832    0.00505   -0.00521
N1    3    1.000000    0.251790    0.750000    10.50000    0.02165    0.01779 =
         0.03529    0.00000    0.00648    0.00000
C2    1    0.810952   -0.102496    0.821162    11.00000    0.01928    0.02179 =
         0.02701    0.00219    0.00393    0.00060
C5    1    0.704628   -0.072616    0.926172    11.00000    0.02364    0.03317 =
         0.03174    0.00552    0.00863    0.00459
O3    4    0.601144   -0.131236    0.955767    11.00000    0.02958    0.10916 =
         0.05829    0.00489    0.01491   -0.00151
C1    1    0.867307   -0.111567    0.759828    11.00000    0.01971    0.02043 =
         0.03237    0.00133    0.00588   -0.00044
C7    1    0.757446   -0.183396    0.775574    11.00000    0.02343    0.03078 =
         0.02739   -0.00357    0.00478   -0.00504
AFIX  43
H7    2    0.757419   -0.247836    0.709752    11.00000   -1.20000
AFIX   0
C10   1    0.974865    0.545296    0.827191    11.00000    0.03315    0.02102 =
         0.03209   -0.00086    0.01407    0.00155
AFIX  43
H10   2    0.957100    0.608978    0.882549    11.00000   -1.20000
AFIX   0
C6    1    0.704459   -0.168453    0.827551    11.00000    0.02065    0.03670 =
         0.03506   -0.00020    0.00382   -0.00476
AFIX  43
H6    2    0.668911   -0.222225    0.796695    11.00000   -1.20000
AFIX   0
C4    1    0.757937    0.005764    0.972889    11.00000    0.03124    0.03370 =
         0.02589   -0.00218    0.00483    0.00400
AFIX  43
H4    2    0.758030    0.068158    1.039378    11.00000   -1.20000
AFIX   0
C9    1    0.974608    0.350530    0.826809    11.00000    0.03178    0.02109 =
         0.03489    0.00356    0.01372   -0.00020
AFIX  43
H9    2    0.956259    0.286918    0.881518    11.00000   -1.20000
AFIX   0
C3    1    0.811049   -0.008876    0.920522    11.00000    0.02241    0.03034 =
         0.02722   -0.00116   -0.00085    0.00026
AFIX  43
H3    2    0.846657    0.043856    0.951841    11.00000   -1.20000
AFIX   0
C8    1    0.648489   -0.055281    0.982964    11.00000    0.03162    0.05757 =
         0.04173    0.00351    0.01524    0.00791
H41   2    0.924509   -0.104230    0.600334    11.00000    0.05818
H42   2    0.956435    0.019143    0.555474    11.00000    0.06591
H8    2    0.647226    0.028765    1.046339    11.00000    0.02130
HKLF 4
REM  f12t_mono_5mayis_0m in C2/c
REM R1 =  0.0250 for   2336 Fo > 4sig(Fo)  and  0.0263 for all   2427 data
REM    154 parameters refined using      1 restraints
END
WGHT      0.0408      1.5729
REM Highest difference peak  0.349,  deepest hole -0.344,  1-sigma level  0.050
Q1    1   0.8383 -0.1109  0.7947  11.00000  0.05    0.35
Q2    1   0.8094 -0.0500  0.8669  11.00000  0.05    0.35
Q3    1   0.6770 -0.0623  0.9496  11.00000  0.05    0.34
Q4    1   0.9892  0.5924  0.7831  11.00000  0.05    0.32
Q5    1   0.9774  0.4484  0.8279  11.00000  0.05    0.31
Q6    1   0.7856 -0.1478  0.8038  11.00000  0.05    0.30
Q7    1   0.7307 -0.1794  0.8065  11.00000  0.05    0.30
Q8    1   0.7039 -0.0957  0.8712  11.00000  0.05    0.30
Q9    1   1.0116  0.3005  0.7162  11.00000  0.05    0.30
Q10   1   0.7286 -0.0170  0.9436  11.00000  0.05    0.30
Q11   1   0.7814  0.0040  0.9422  11.00000  0.05    0.27
Q12   1   0.8593 -0.0813  0.6767  11.00000  0.05    0.27
Q13   1   1.0000  0.7444  0.7500  10.50000  0.05    0.27
Q14   1   0.8929 -0.0515  0.7834  11.00000  0.05    0.24
Q15   1   0.8696 -0.2119  0.7171  11.00000  0.05    0.24
Q16   1   0.6098 -0.0195  0.9702  11.00000  0.05    0.23
Q17   1   0.6592 -0.0345  1.0708  11.00000  0.05    0.23
Q18   1   0.6577  0.0625  1.0828  11.00000  0.05    0.22
Q19   1   1.0000  0.1552  0.7500  10.50000  0.05    0.18
Q20   1   0.6535  0.0421  0.9957  11.00000  0.05    0.17
;
data_global
_journal_date_recd_electronic     2015-02-18
_journal_date_accepted     2015-02-26
_journal_name_full     'Acta Crystallographica, Section E'
_journal_year     2015
_journal_volume     71
_journal_issue      4
_journal_page_first     339
_journal_page_last     341
_journal_paper_category     GM
_journal_paper_doi     10.1107/S205698901500403X
_journal_coeditor_code     WM5129
_publ_contact_author
;
Dr. Tuncer H\"okelek
Hacettepe University
Department of Physics
06800 Beytepe
Ankara
Turkey
;
_publ_contact_author_email     merzifon@hacettepe.edu.tr
_publ_contact_author_fax     '90(312)2352550'
_publ_contact_author_phone     '90(312)2977242'
_publ_section_title
;\
Crystal structure of
<i>catena</i>-poly[[diaquabis(4-formylbenzoato-\k<i>O</i>^1^)cobalt(II)]-\m-\
pyrazine-\k^2^<i>N</i>:<i>N</i>']
;
loop_
    _publ_author_name
    _publ_author_address
    'A\,sk\?in, G\"ul\,cin \,Sefiye'
;
Department of Physics
Hacettepe University
06800 Beytepe
Ankara
Turkey
;
    '\,Celik, Fatih'
;
Department of Chemistry
Kafkas University
36100 Kars
Turkey
;
    'Dilek, Nefise'
;
Aksaray University,
Department of Physics,
68100
Aksaray
Turkey
;
    'Necefo\(glu, Hacali'
;
Department of Chemistry
Kafkas University
36100 Kars
Turkey
;
    'H\"okelek, Tuncer'
;
Department of Physics
Hacettepe University
06800 Beytepe
Ankara
Turkey
;
_publ_section_synopsis
;
The Co^II^ atom in this one-dimensional coordination polymer, with aqua,
4-formylbenzoate and bridging pyrazine ligands, is located on a twofold
rotation axis and has a slightly distorted octahedral coordination sphere.
Strong intramolecular O---H...O hydrogen bonds link the water molecules to the
carboxylate O atoms.
;
