# Supplementary material for: Crystal structure of catena-poly[[di­aqua­bis­(4-formyl­benzoato-κO 1)cobalt(II)]-μ-pyrazine-κ2 N:N′]
Source: Acta Crystallogr E Crystallogr Commun. 2015 Mar 4;71(Pt 4):339–41. doi: 10.1107/S205698901500403X (PMC4438811; doi:10.1107/S205698901500403X)
Supplement: Supplementary file 2 [file e-71-00339-Isup2.hkl]

#
# h,k,l, Fc-squared, Fo-squared, sigma(Fo-squared) and status flag
#
data_I
_shelx_title ' f12t_mono_5mayis_0m in C2/c'
_shelx_refln_list_code          4
_shelx_F_calc_maximum      265.95
_exptl_crystal_F_000       972.00
_reflns_d_resolution_high  0.7484
 
loop_
 _symmetry_equiv_pos_as_xyz
 'x, y, z'
 '-x, y, -z+1/2'
 'x+1/2, y+1/2, z'
 '-x+1/2, y+1/2, -z+1/2'
 '-x, -y, -z'
 'x, -y, z-1/2'
 '-x+1/2, -y+1/2, -z'
 'x+1/2, -y+1/2, z-1/2'
 
_cell_length_a    22.1623
_cell_length_b     7.1193
_cell_length_c    12.2911
_cell_angle_alpha  90.000
_cell_angle_beta   94.432
_cell_angle_gamma  90.000
 
_shelx_F_squared_multiplier     1.000
 
loop_
 _refln_index_h
 _refln_index_k
 _refln_index_l
 _refln_F_squared_calc
 _refln_F_squared_meas
 _refln_F_squared_sigma
 _refln_observed_status
   2   0   0     8021.85     7461.51     64.31 o
   4   0   0    27563.72    26107.72    269.47 o
   6   0   0    18808.19    20102.02    162.97 o
   8   0   0    21114.93    22691.36    173.23 o
  10   0   0     8890.10     9783.65     89.92 o
  12   0   0     2865.41     2959.52     22.63 o
  14   0   0     2453.70     2602.18     21.62 o
  16   0   0     3234.06     3171.35     28.84 o
  18   0   0     2289.27     2160.93     24.07 o
  20   0   0     6551.97     6424.35     64.71 o
  22   0   0     2668.24     2583.51     30.04 o
  24   0   0     1661.59     1611.78     22.17 o
  26   0   0      780.48      762.24     13.07 o
  28   0   0     1048.13     1023.43     15.49 o
   1   1   0    14410.61    14855.77     98.06 o
   3   1   0      954.91     1062.57      7.20 o
   5   1   0     1884.80     1752.24     10.20 o
   7   1   0      491.59      394.43      3.29 o
   9   1   0      442.74      427.07      3.26 o
  11   1   0     2843.41     2920.82     18.58 o
  13   1   0     3342.25     3200.17     23.35 o
  15   1   0     3375.36     3512.78     23.07 o
  17   1   0     5426.71     5380.64     37.39 o
  19   1   0      627.56      601.97      6.76 o
  21   1   0     5674.55     5815.95     41.83 o
  23   1   0     3197.21     3233.30     25.79 o
  25   1   0     1986.25     1940.03     18.36 o
  27   1   0      955.09      940.68     10.92 o
  29   1   0       73.16       67.58      4.56 o
   0   2   0    40480.75    41822.93    358.62 o
   2   2   0     4506.76     4331.06     26.02 o
   4   2   0     4413.11     4226.65     24.88 o
   6   2   0     2197.11     2164.27     13.84 o
   8   2   0      102.80      162.78      1.91 o
  10   2   0     2101.35     2278.78     14.34 o
  12   2   0     2522.47     2476.33     15.70 o
  14   2   0      263.16      224.23      3.14 o
  16   2   0      251.14      226.24      3.75 o
  18   2   0       19.30       17.08      1.82 o
  20   2   0      764.72      769.33     10.04 o
  22   2   0      760.67      788.46      9.45 o
  24   2   0      340.10      344.09      5.84 o
  26   2   0     1195.23     1229.20     13.60 o
  28   2   0      110.29      112.16      4.72 o
   1   3   0     9588.43     9679.73     61.42 o
   3   3   0     7915.36     8463.91     50.96 o
   5   3   0     5553.07     5762.76     35.28 o
   7   3   0     1148.77     1354.34      9.23 o
   9   3   0     3362.71     3571.60     21.67 o
  11   3   0     9787.58     9861.30     57.63 o
  13   3   0      168.96      170.22      2.50 o
  15   3   0       49.44       60.28      2.32 o
  17   3   0      448.27      438.57      5.19 o
  19   3   0     1314.62     1290.09     12.77 o
  21   3   0      498.18      503.30      7.98 o
  23   3   0      270.16      282.06      7.59 o
  25   3   0      889.14      907.32     13.31 o
  27   3   0      253.64      260.94      9.90 o
   0   4   0       64.60       80.07      3.16 o
   2   4   0        4.00       12.04      3.03 o
   4   4   0     2363.66     2410.36     15.60 o
   6   4   0        0.95        6.12      1.10 o
   8   4   0      100.19      102.78      2.24 o
  10   4   0       10.58       13.79      1.24 o
  12   4   0     2428.12     2478.12     17.77 o
  14   4   0       48.93       37.56      2.02 o
  16   4   0      250.08      258.14      4.30 o
  18   4   0      302.10      297.79      7.25 o
  20   4   0       71.63       76.57      3.36 o
  22   4   0       54.57       57.63      3.85 o
  24   4   0      143.38      143.48      6.35 o
  26   4   0      285.44      296.16     10.11 o
   1   5   0       42.58       49.57      1.94 o
   3   5   0      178.24      173.66      3.16 o
   5   5   0       24.51       17.66      1.50 o
   7   5   0       96.93       98.56      2.62 o
   9   5   0      182.69      183.98      3.66 o
  11   5   0        1.71        5.03      1.36 o
  13   5   0      233.71      223.30      4.24 o
  15   5   0       86.36       79.63      3.01 o
  17   5   0       64.00       57.88      2.87 o
  19   5   0       12.35       17.18      2.37 o
  21   5   0      146.54      156.36      5.95 o
  23   5   0      181.94      179.02      9.00 o
  25   5   0       14.50       20.49      5.80 o
   0   6   0       60.13       51.65      3.41 o
   2   6   0     1533.95     1570.42     13.48 o
   4   6   0        9.91        8.25      1.70 o
   6   6   0      651.33      751.67      7.92 o
   8   6   0        6.54       14.61      2.03 o
  10   6   0      526.84      478.37      5.82 o
  12   6   0        9.63       11.61      1.99 o
  14   6   0      472.73      532.19      7.30 o
  16   6   0       18.55       29.96      2.89 o
  18   6   0      352.42      345.69      7.32 o
  20   6   0       36.79       34.63      3.91 o
  22   6   0      359.85      368.99     13.34 o
   1   7   0     1713.68     1669.70     14.29 o
   3   7   0     2626.78     2466.72     20.49 o
   5   7   0      327.46      268.80      5.00 o
   7   7   0      637.48      596.53      8.38 o
   9   7   0      547.08      541.51      6.89 o
  11   7   0      628.48      613.28      9.06 o
  13   7   0      367.27      387.09      7.06 o
  15   7   0       68.01       68.69      4.44 o
  17   7   0      195.77      203.83      7.03 o
  19   7   0      201.84      203.82      9.53 o
   0   8   0      975.50     1032.50     18.21 o
   2   8   0      690.64      690.65     10.23 o
   4   8   0      594.19      561.85      9.89 o
   6   8   0      124.71      141.86      5.35 o
   8   8   0      250.16      246.22      6.53 o
  10   8   0      178.90      174.94      6.08 o
  12   8   0      180.44      170.94      6.96 o
  14   8   0      491.87      491.83     13.28 o
   1   9   0      180.01      146.95      5.44 o
   3   9   0     1282.18     1197.51     15.77 o
   5   9   0        5.15        4.88      3.53 o
   7   9   0      325.65      315.44      7.55 o
   9   9   0      248.89      249.80      9.12 o
 -29   1   1       70.17       75.68      4.79 o
 -27   1   1       58.44       55.54      3.80 o
 -25   1   1       59.72       64.48      3.16 o
 -23   1   1      340.32      338.29      5.64 o
 -21   1   1      285.85      298.23      5.78 o
 -19   1   1      389.43      377.65      5.18 o
 -17   1   1     1276.38     1246.65      9.69 o
 -15   1   1      769.23      801.78      5.99 o
 -13   1   1      450.99      492.66      4.45 o
 -11   1   1     1437.98     1434.56      9.63 o
  -9   1   1     7218.92     7730.79     46.28 o
  -7   1   1     8601.35     8770.86     50.88 o
  -5   1   1       82.83      117.52      1.36 o
  -3   1   1      152.00      144.96      1.86 o
  -1   1   1      140.70      226.88      1.94 o
   1   1   1    14703.34    14932.11    136.63 o
   3   1   1     1460.88     1763.53     11.49 o
   5   1   1     1324.53     1227.66      7.65 o
   7   1   1     1023.06     1151.21      8.86 o
   9   1   1     2473.80     2802.75     18.27 o
  11   1   1        2.75        4.23      0.92 o
  13   1   1     2401.75     2248.32     15.20 o
  15   1   1      937.15      910.51      7.72 o
  17   1   1      384.42      380.54      5.48 o
  19   1   1     1120.14     1087.12     10.70 o
  21   1   1     3014.47     3001.24     23.20 o
  23   1   1      410.06      408.20      6.50 o
  25   1   1       61.09       61.53      3.41 o
  27   1   1       55.37       49.16      3.71 o
  29   1   1       26.87       19.53      3.43 o
 -28   2   1        2.25        0.17      2.66 o
 -26   2   1       22.19       23.04      3.14 o
 -24   2   1      454.56      463.36      7.00 o
 -22   2   1     1150.81     1120.81     11.45 o
 -20   2   1      744.20      754.87      7.91 o
 -18   2   1     4622.78     4307.06     38.89 o
 -16   2   1     1261.05     1156.23      9.09 o
 -14   2   1      812.33      783.50      6.33 o
 -12   2   1       12.65        7.74      1.17 o
 -10   2   1     5198.01     5532.77     30.93 o
  -8   2   1     1409.03     1334.95      8.63 o
  -6   2   1      919.79     1025.24      6.43 o
  -4   2   1      146.92      118.70      1.35 o
  -2   2   1     6960.05     6499.39     35.68 o
   0   2   1    70727.99    69835.03    401.94 o
   2   2   1     9660.69    10492.73     65.14 o
   4   2   1        5.34        5.62      0.59 o
   6   2   1     1121.35     1108.58      7.69 o
   8   2   1     1775.50     1708.26     11.79 o
  10   2   1        4.71       13.04      0.96 o
  12   2   1       14.40       12.78      0.93 o
  14   2   1     1342.62     1395.55     11.29 o
  16   2   1     1056.30     1007.82      9.29 o
  18   2   1       67.49       60.36      2.38 o
  20   2   1      548.82      515.44      6.98 o
  22   2   1      329.16      310.75      6.20 o
  24   2   1      501.06      503.91      6.98 o
  26   2   1       39.86       38.56      3.14 o
  28   2   1      429.50      474.15     10.93 o
 -27   3   1      974.87     1010.20     15.28 o
 -25   3   1      855.23      856.32     12.79 o
 -23   3   1     1422.49     1381.17     16.23 o
 -21   3   1      753.17      711.38     10.33 o
 -19   3   1      556.82      552.87      6.72 o
 -17   3   1      393.01      406.91      4.80 o
 -15   3   1     1311.96     1387.96     10.88 o
 -13   3   1     2303.94     2298.42     14.26 o
 -11   3   1     3766.17     3765.85     23.16 o
  -9   3   1     8072.67     8512.30     51.41 o
  -7   3   1     6863.42     6835.05     42.57 o
  -5   3   1    13225.44    13629.07     75.98 o
  -3   3   1     6702.36     6831.39     40.09 o
  -1   3   1    11105.18    11136.81     68.83 o
   1   3   1    41483.02    43534.35    253.04 o
   3   3   1     8796.90     8945.02     53.53 o
   5   3   1     1633.09     1657.53     11.70 o
   7   3   1     2829.45     3022.42     19.13 o
   9   3   1      163.70       90.93      1.84 o
  11   3   1     7516.04     7772.95     47.38 o
  13   3   1     1740.72     1811.10     12.66 o
  15   3   1     4631.51     4583.79     30.92 o
  17   3   1     1908.96     1961.54     15.10 o
  19   3   1       28.47       30.32      2.31 o
  21   3   1     2649.88     2585.31     34.99 o
  23   3   1     2368.50     2302.34     22.92 o
  25   3   1      664.33      594.52     11.16 o
  27   3   1      761.52      809.16     13.13 o
 -26   4   1     1487.27     1554.28     21.16 o
 -24   4   1      560.52      537.49     10.46 o
 -22   4   1     2424.80     2378.50     26.26 o
 -20   4   1     1254.85     1280.74     13.13 o
 -18   4   1      713.88      735.46      8.36 o
 -16   4   1     1141.45     1183.61     11.25 o
 -14   4   1     3473.32     3477.65     23.83 o
 -12   4   1     3822.18     3734.86     24.71 o
 -10   4   1    11503.88    11719.76     68.21 o
  -8   4   1     2433.21     2252.00     14.01 o
  -6   4   1     6710.90     6887.66     42.89 o
  -4   4   1     2374.54     2099.74     14.87 o
  -2   4   1     8262.66     8165.15     55.08 o
   0   4   1     3015.67     3037.29     22.91 o
   2   4   1     6166.87     6108.18     41.67 o
   4   4   1      653.54      595.60      5.15 o
   6   4   1       82.37       95.03      2.02 o
   8   4   1      305.27      401.28      4.09 o
  10   4   1     2648.04     2602.67     17.96 o
  12   4   1     4019.22     3973.68     26.54 o
  14   4   1     1893.18     1786.71     14.72 o
  16   4   1     1952.36     1977.00     16.82 o
  18   4   1     3004.75     2980.40     22.30 o
  20   4   1      889.21      910.32      9.43 o
  22   4   1     2257.17     2258.95     26.10 o
  24   4   1     1962.61     1872.47     26.75 o
  26   4   1     1492.13     1488.65     20.96 o
 -25   5   1      568.06      632.21     14.88 o
 -23   5   1      293.52      298.75      8.54 o
 -21   5   1       43.70       53.24      3.87 o
 -19   5   1      173.54      185.50      4.96 o
 -17   5   1      221.41      236.61      5.47 o
 -15   5   1      209.18      205.32      4.23 o
 -13   5   1      486.58      477.75      5.95 o
 -11   5   1     2510.52     2586.78     18.93 o
  -9   5   1     1199.13     1217.91      9.57 o
  -7   5   1       22.61       19.35      1.48 o
  -5   5   1     3673.65     3701.94     25.79 o
  -3   5   1     4872.34     4905.29     34.41 o
  -1   5   1     4762.17     4558.06     39.81 o
   1   5   1     7711.70     7882.58     53.92 o
   3   5   1     5643.63     5446.70     37.35 o
   5   5   1      932.64      888.05      7.86 o
   7   5   1      507.23      538.96      5.32 o
   9   5   1     1287.12     1295.65     10.87 o
  11   5   1     2525.48     2484.58     18.31 o
  13   5   1      304.79      304.14      4.58 o
  15   5   1      951.29      925.53     10.09 o
  17   5   1      222.67      251.10      4.71 o
  19   5   1      130.07      147.44      4.59 o
  21   5   1       62.00       80.29      4.35 o
  23   5   1      269.27      276.53      8.49 o
 -22   6   1      803.97      845.80     15.21 o
 -20   6   1     1265.70     1289.30     15.52 o
 -18   6   1     1031.43     1045.01     12.82 o
 -16   6   1     1126.25     1170.55     12.68 o
 -14   6   1     1705.17     1722.86     16.81 o
 -12   6   1     2843.47     2803.55     22.80 o
 -10   6   1     3201.83     3180.28     23.59 o
  -8   6   1     3125.65     3148.86     24.15 o
  -6   6   1      869.15      802.30      9.41 o
  -4   6   1     1349.07     1301.27     11.09 o
  -2   6   1     2132.45     2157.50     16.74 o
   0   6   1     2234.86     2302.53     18.67 o
   2   6   1     1195.89     1220.35     11.20 o
   4   6   1     2380.92     2436.65     19.88 o
   6   6   1       31.32       42.38      2.23 o
   8   6   1      231.07      248.79      5.23 o
  10   6   1      539.00      539.76      7.87 o
  12   6   1     3250.80     3230.69     26.47 o
  14   6   1     1808.84     1828.62     17.00 o
  16   6   1      575.83      646.20     12.50 o
  18   6   1     1266.78     1258.62     15.29 o
  20   6   1     1176.38     1210.20     24.52 o
  22   6   1      806.40      854.64     18.99 o
 -19   7   1      268.86      286.32      9.76 o
 -17   7   1      422.68      450.57      9.30 o
 -15   7   1        4.47        8.68      2.69 o
 -13   7   1     1478.89     1450.97     16.85 o
 -11   7   1      902.68      874.47     10.96 o
  -9   7   1     1152.86     1171.94     13.11 o
  -7   7   1      754.99      761.36      9.06 o
  -5   7   1      334.69      312.15      5.46 o
  -3   7   1     2497.47     2319.67     18.89 o
  -1   7   1     1636.51     1479.52     13.79 o
   1   7   1     1751.66     1659.68     17.11 o
   3   7   1     2542.56     2503.84     21.06 o
   5   7   1      675.78      628.01      7.91 o
   7   7   1      948.26      861.81     12.24 o
   9   7   1      720.60      674.30      8.46 o
  11   7   1      939.17      941.56     10.81 o
  13   7   1     1912.39     1931.35     22.34 o
  15   7   1      264.18      278.90      8.05 o
  17   7   1      349.33      324.73      9.25 o
  19   7   1      228.24      242.10     10.23 o
 -16   8   1        2.86       -1.13      6.93 o
 -14   8   1      141.24      139.51      6.12 o
 -12   8   1      172.39      193.22      6.42 o
 -10   8   1      164.12      184.54      5.93 o
  -8   8   1      124.38       94.37      4.66 o
  -6   8   1        2.22        2.80      2.66 o
  -4   8   1      102.56      111.43      4.40 o
  -2   8   1      261.89      282.75      6.68 o
   0   8   1      159.59      166.81      5.16 o
   2   8   1      225.48      236.75      5.84 o
   4   8   1      352.55      322.39      6.39 o
   6   8   1       29.24       36.89      2.94 o
   8   8   1       87.11      110.35      4.25 o
  10   8   1      115.01      135.35      6.70 o
  12   8   1      386.99      355.38     10.53 o
  14   8   1      147.14      139.04      6.61 o
  -9   9   1       19.77       25.43      3.53 o
  -7   9   1        1.48       -2.00      3.37 o
  -5   9   1       10.51        9.73      3.63 o
  -3   9   1        1.40       -1.58      3.91 o
  -1   9   1       49.83       41.68      3.95 o
   1   9   1        0.99       -2.77      2.77 o
   3   9   1      115.32      128.84      5.03 o
   5   9   1        1.26        3.14      3.75 o
   7   9   1       10.78        2.25      4.52 o
   9   9   1       31.77       44.53      8.71 o
 -28   0   2        6.77        4.05      3.94 o
 -26   0   2      845.02      861.62     13.76 o
 -24   0   2     4354.27     4250.79     47.24 o
 -22   0   2     2611.79     2605.39     28.37 o
 -20   0   2      966.89     1006.34     13.23 o
 -18   0   2     1254.27     1229.88     17.35 o
 -16   0   2     9115.69     8576.14     73.77 o
 -14   0   2     4440.71     4254.93     38.55 o
 -12   0   2     2137.94     2063.76     17.92 o
 -10   0   2    24718.67    27738.55    258.74 o
  -8   0   2    15466.98    16800.87    139.68 o
  -6   0   2     8584.79     8737.80     73.77 o
  -4   0   2    16405.74    16645.05    152.52 o
  -2   0   2    42945.44    42365.75    374.16 o
   0   0   2    33403.45    33836.93    238.97 o
   2   0   2    18199.45    19863.72    166.77 o
   4   0   2    27417.44    28188.85    251.62 o
   6   0   2    31954.36    31041.80    560.58 o
   8   0   2    19678.30    20768.04    200.01 o
  10   0   2     3105.35     2943.36     41.00 o
  12   0   2    17094.51    18619.87    211.57 o
  14   0   2    20688.10    21900.89    220.73 o
  16   0   2     7795.09     7877.32     74.53 o
  18   0   2     4873.16     4878.83     49.71 o
  20   0   2       37.91       32.13      3.47 o
  22   0   2     3033.14     3048.71     36.37 o
  24   0   2     1680.33     1703.18     21.27 o
  26   0   2      165.82      159.53      8.08 o
  28   0   2     1120.61     1106.36     19.85 o
 -29   1   2      253.15      249.61      7.49 o
 -27   1   2       54.09       51.31      3.79 o
 -25   1   2      234.14      219.16      5.27 o
 -23   1   2     1239.87     1191.72     11.29 o
 -21   1   2     1059.43     1026.74      9.51 o
 -19   1   2     3525.66     3572.91     24.39 o
 -17   1   2       20.06       11.82      2.28 o
 -15   1   2     6764.06     6795.29     45.18 o
 -13   1   2     6520.65     6816.41     40.53 o
 -11   1   2     8184.16     8086.43     48.62 o
  -9   1   2    52039.55    52302.74    328.38 o
  -7   1   2    19697.51    20660.88    167.67 o
  -5   1   2      541.01      375.55      3.14 o
  -3   1   2      948.71      825.74      5.26 o
  -1   1   2      192.44      221.09      2.08 o
   1   1   2    51895.66    50673.41    522.09 o
   3   1   2    14721.02    16189.19    104.42 o
   5   1   2     6165.52     6239.03     46.44 o
   7   1   2      688.66      638.57      5.02 o
   9   1   2     2693.85     3596.31     22.47 o
  11   1   2     4934.40     5350.25     32.36 o
  13   1   2     7635.82     7504.04     47.12 o
  15   1   2     4608.74     4372.01     29.05 o
  17   1   2     1782.01     1736.62     15.01 o
  19   1   2      692.76      673.39      7.81 o
  21   1   2     3378.06     3328.17     32.00 o
  23   1   2     1937.37     1937.69     17.48 o
  25   1   2      469.13      442.07      7.28 o
  27   1   2      971.49      973.07     12.06 o
 -28   2   2       30.93       37.57      4.41 o
 -26   2   2      337.97      340.39      7.31 o
 -24   2   2      274.19      268.19      5.79 o
 -22   2   2      695.11      675.93      9.09 o
 -20   2   2      237.05      243.13      4.42 o
 -18   2   2      354.75      300.25      5.62 o
 -16   2   2      157.80      171.03      4.10 o
 -14   2   2     1485.84     1378.69      9.53 o
 -12   2   2     1150.56     1015.33      7.06 o
 -10   2   2    12792.26    13279.33     71.14 o
  -8   2   2     1023.72      840.23      5.67 o
  -6   2   2     2547.32     2462.51     13.68 o
  -4   2   2     1304.52     1360.92      8.84 o
  -2   2   2     7220.43     7421.10     39.92 o
   0   2   2     3890.98     4432.86     23.58 o
   2   2   2    40660.14    41771.67    276.15 o
   4   2   2     1156.68     1235.68      9.94 o
   6   2   2      132.16      117.48      1.41 o
   8   2   2      107.77      164.63      3.02 o
  10   2   2     5019.71     5117.85     30.35 o
  12   2   2     3299.55     3301.75     21.33 o
  14   2   2     2216.91     2271.77     16.15 o
  16   2   2     1480.68     1452.53     11.20 o
  18   2   2     2837.13     2675.00     28.47 o
  20   2   2      277.72      245.45      6.47 o
  22   2   2     1167.61     1155.52     11.27 o
  24   2   2      483.21      469.72      7.69 o
  26   2   2      190.60      187.14      6.08 o
  28   2   2       73.39       84.55      4.60 o
 -27   3   2      441.48      478.22     10.34 o
 -25   3   2      629.06      643.01     12.18 o
 -23   3   2      403.73      367.49      8.89 o
 -21   3   2      190.75      202.30      4.99 o
 -19   3   2     2730.48     2697.73     25.84 o
 -17   3   2      452.18      452.22      5.52 o
 -15   3   2     1202.16     1201.28      8.61 o
 -13   3   2     2769.80     2792.14     17.33 o
 -11   3   2     6556.84     6744.36     38.80 o
  -9   3   2      208.96      256.95      2.81 o
  -7   3   2     1643.76     1677.00      9.86 o
  -5   3   2     7094.59     6990.24     39.05 o
  -3   3   2     3781.84     3653.97     21.37 o
  -1   3   2      441.44      471.72      3.82 o
   1   3   2     3438.27     3745.13     22.98 o
   3   3   2    10135.65    10487.02     61.11 o
   5   3   2     1115.73     1055.39      7.25 o
   7   3   2     1308.52     1243.81      8.63 o
   9   3   2     1647.36     1583.49     10.37 o
  11   3   2     2109.09     2197.35     15.52 o
  13   3   2     1895.91     1998.38     14.01 o
  15   3   2     2612.49     2487.91     17.35 o
  17   3   2      509.49      589.93      6.76 o
  19   3   2     1856.90     1837.53     16.12 o
  21   3   2      301.01      279.20      5.72 o
  23   3   2     1388.34     1322.20     16.42 o
  25   3   2      270.82      258.15      6.84 o
  27   3   2      408.30      443.49     10.11 o
 -26   4   2       18.25       20.81      4.05 o
 -24   4   2      155.27      154.78      7.98 o
 -22   4   2        1.32        2.04      2.66 o
 -20   4   2      230.92      233.87      5.61 o
 -18   4   2     1640.92     1602.06     15.00 o
 -16   4   2      398.56      415.95      5.94 o
 -14   4   2      130.01      156.51      3.23 o
 -12   4   2      521.80      519.09      5.39 o
 -10   4   2     1767.26     1808.71     12.51 o
  -8   4   2      699.85      731.34      5.60 o
  -6   4   2       42.10       59.92      1.44 o
  -4   4   2      133.75      125.74      2.03 o
  -2   4   2     1054.42     1190.19      9.00 o
   0   4   2      358.63      480.31      4.84 o
   2   4   2     6235.10     6693.41     42.82 o
   4   4   2        1.53        1.45      0.99 o
   6   4   2       36.28       33.58      1.42 o
   8   4   2      124.29      158.03      2.63 o
  10   4   2      947.42      982.30      7.81 o
  12   4   2      626.88      647.75      6.16 o
  14   4   2      169.87      148.35      3.06 o
  16   4   2       90.81       76.99      2.95 o
  18   4   2      509.08      486.81      6.62 o
  20   4   2       19.04       25.44      2.67 o
  22   4   2      127.81      131.32      4.94 o
  24   4   2       61.32       52.76      4.24 o
  26   4   2      104.86      121.46      6.46 o
 -25   5   2       10.36       14.67      3.75 o
 -23   5   2       72.85       69.48      5.00 o
 -21   5   2       92.46      101.65      5.28 o
 -19   5   2       47.77       51.00      3.13 o
 -17   5   2       56.23       60.04      3.12 o
 -15   5   2      128.91      142.49      4.08 o
 -13   5   2        3.06        2.62      1.82 o
 -11   5   2        6.99        3.13      1.38 o
  -9   5   2       89.63       86.93      2.54 o
  -7   5   2        4.41        5.46      1.22 o
  -5   5   2     1412.00     1582.61     11.38 o
  -3   5   2     1519.52     1639.06     12.41 o
  -1   5   2      143.10      151.72      2.73 o
   1   5   2      251.11      267.59      3.65 o
   3   5   2      300.12      338.50      4.18 o
   5   5   2       64.65       66.14      1.92 o
   7   5   2       50.55       36.33      1.71 o
   9   5   2       31.65       29.04      1.57 o
  11   5   2      222.00      196.06      3.35 o
  13   5   2      559.27      524.28      7.47 o
  15   5   2      451.89      447.76      6.91 o
  17   5   2       23.13       25.25      2.74 o
  19   5   2       21.95       26.88      2.77 o
  21   5   2       30.22       29.12      3.74 o
  23   5   2       16.18        4.78      3.87 o
 -22   6   2      374.63      365.32     12.56 o
 -20   6   2        5.78        7.42      3.75 o
 -18   6   2      153.84      166.83      5.20 o
 -16   6   2      316.49      324.26      6.30 o
 -14   6   2      173.47      141.46      4.10 o
 -12   6   2     1247.35     1227.55     12.55 o
 -10   6   2      813.81      847.37      9.11 o
  -8   6   2      517.05      539.84      6.23 o
  -6   6   2     1158.52     1117.42     10.00 o
  -4   6   2      258.15      230.04      4.05 o
  -2   6   2       82.39       86.46      2.94 o
   0   6   2      166.32      192.45      3.27 o
   2   6   2      254.47      285.58      4.64 o
   4   6   2        4.93        6.02      1.47 o
   6   6   2       33.63       43.35      1.96 o
   8   6   2       35.30       38.39      2.07 o
  10   6   2      170.09      193.08      4.38 o
  12   6   2      301.40      321.46      6.54 o
  14   6   2        6.49       14.65      2.80 o
  16   6   2     1168.27     1086.09     16.96 o
  18   6   2      138.63      142.00      6.07 o
  20   6   2       37.44       48.31      4.65 o
  22   6   2      358.51      408.66     20.23 o
 -19   7   2       67.47       64.42      4.73 o
 -17   7   2      201.37      216.33      6.59 o
 -15   7   2      114.66      147.23      5.65 o
 -13   7   2      782.74      779.74     10.89 o
 -11   7   2      774.84      714.04      9.71 o
  -9   7   2     1100.95     1049.10     12.69 o
  -7   7   2      439.55      442.56      7.12 o
  -5   7   2     1684.40     1609.52     15.07 o
  -3   7   2      243.17      240.27      4.94 o
  -1   7   2     1255.95     1220.40     13.15 o
   1   7   2     1089.56      981.13     10.25 o
   3   7   2      347.70      277.77      5.02 o
   5   7   2     1236.02     1235.77     12.31 o
   7   7   2      162.20      187.68      4.51 o
   9   7   2      665.37      596.21      8.19 o
  11   7   2      654.32      600.47     10.08 o
  13   7   2      573.49      586.68     10.17 o
  15   7   2     1323.73     1342.39     17.41 o
  17   7   2      274.09      300.08      8.26 o
  19   7   2      151.63      142.78      7.91 o
 -14   8   2       88.37      105.82      5.09 o
 -12   8   2     1200.16     1119.45     16.00 o
 -10   8   2      434.65      405.27      8.36 o
  -8   8   2      553.28      536.66      9.22 o
  -6   8   2      151.47      125.60      5.28 o
  -4   8   2      257.20      259.42      6.07 o
  -2   8   2      446.93      445.06      7.77 o
   0   8   2      621.86      635.99      8.48 o
   2   8   2        9.05       11.87      2.46 o
   4   8   2     1917.46     1952.08     18.47 o
   6   8   2       82.12       60.74      4.06 o
   8   8   2      287.00      291.63      8.96 o
  10   8   2      120.32      136.39      7.38 o
  12   8   2      732.71      731.77     13.12 o
  14   8   2      388.86      414.17     11.95 o
  -9   9   2      957.28     1040.17     14.59 o
  -7   9   2      699.65      763.04     11.79 o
  -5   9   2      337.30      346.53      8.36 o
  -3   9   2      503.85      475.20      9.54 o
  -1   9   2      455.34      457.08      9.75 o
   1   9   2      169.33      170.27      7.04 o
   3   9   2      354.49      371.47      9.83 o
   5   9   2      293.80      250.41      8.53 o
   7   9   2        4.48       18.09      4.72 o
 -29   1   3      149.13      181.61      9.18 o
 -27   1   3      420.42      455.63      9.10 o
 -25   1   3        7.35        6.63      2.35 o
 -23   1   3      357.98      340.57      5.60 o
 -21   1   3      316.47      290.81      4.96 o
 -19   1   3       62.37       67.96      2.40 o
 -17   1   3       85.94      100.71      2.83 o
 -15   1   3     1100.52     1082.84      7.81 o
 -13   1   3      432.50      456.44      4.17 o
 -11   1   3      781.31      701.50      5.98 o
  -9   1   3    16217.13    17396.26     94.78 o
  -7   1   3       31.04       42.07      1.11 o
  -5   1   3     2144.31     2184.09     14.39 o
  -3   1   3     2102.92     2064.78     11.62 o
  -1   1   3     1416.05     1311.57      7.01 o
   1   1   3     3719.59     3935.20     20.41 o
   3   1   3    11498.87    12473.28     67.32 o
   5   1   3     1288.00     1443.78      9.17 o
   7   1   3     1205.29     1153.46      8.05 o
   9   1   3       19.38       35.34      1.21 o
  11   1   3      303.72      255.97      3.08 o
  13   1   3     1033.18     1016.85      8.45 o
  15   1   3       36.89       49.84      2.07 o
  17   1   3      470.99      423.78      5.52 o
  19   1   3       15.12       14.25      2.39 o
  21   1   3      681.81      671.11      8.10 o
  23   1   3       94.03       91.99      3.48 o
  25   1   3      116.58      122.09      4.66 o
  27   1   3       46.93       39.56      3.65 o
 -28   2   3       45.30       55.97      4.19 o
 -26   2   3      133.15      141.40      6.77 o
 -24   2   3      606.51      618.82      8.70 o
 -22   2   3      150.70      145.57      4.90 o
 -20   2   3      196.53      181.27      3.92 o
 -18   2   3       15.42       14.80      1.56 o
 -16   2   3     4576.51     4454.89     27.22 o
 -14   2   3      180.11      167.98      2.71 o
 -12   2   3      296.27      261.83      3.16 o
 -10   2   3      789.40      695.12      5.15 o
  -8   2   3     7650.04     7688.22     42.65 o
  -6   2   3      522.01      294.48      2.52 o
  -4   2   3       12.56       22.41      0.94 o
  -2   2   3     1788.54     1745.97     11.20 o
   0   2   3       72.13       66.26      1.42 o
   2   2   3     1470.73     1491.46      8.65 o
   4   2   3     2328.73     2229.04     12.51 o
   6   2   3     1300.62     1258.79      8.24 o
   8   2   3     1479.97     1560.33      9.72 o
  10   2   3      308.89      466.38      4.48 o
  12   2   3     5779.64     6010.15     37.37 o
  14   2   3     4031.45     4178.54     27.83 o
  16   2   3     1401.54     1236.75     10.19 o
  18   2   3      146.88      158.90      4.08 o
  20   2   3      162.42      156.49      3.80 o
  22   2   3      857.78      837.92     10.40 o
  24   2   3      112.46      117.80      4.58 o
  26   2   3        1.76       -3.10      3.10 o
 -27   3   3        7.94       13.81      3.46 o
 -25   3   3      388.79      377.73      8.89 o
 -23   3   3     1002.03     1014.47     17.41 o
 -21   3   3     2962.89     2866.17     26.68 o
 -19   3   3     1895.24     1977.89     16.60 o
 -17   3   3       25.01       35.78      2.71 o
 -15   3   3     6584.08     6416.18     40.77 o
 -13   3   3     3400.36     3503.13     22.96 o
 -11   3   3     5792.68     5789.02     33.52 o
  -9   3   3    13008.44    13715.94     77.57 o
  -7   3   3     3997.56     3908.93     23.98 o
  -5   3   3     1456.35     1486.97      9.99 o
  -3   3   3       12.57       10.09      1.10 o
  -1   3   3     4742.39     4856.15     27.76 o
   1   3   3    11463.14    12291.84     69.29 o
   3   3   3      768.26      688.57      5.34 o
   5   3   3     5437.07     5370.26     33.10 o
   7   3   3     6277.81     6376.83     38.80 o
   9   3   3     5142.76     4829.08     28.06 o
  11   3   3     6515.25     6543.70     40.29 o
  13   3   3     5092.93     5198.48     33.78 o
  15   3   3     4738.29     4685.45     30.68 o
  17   3   3     2539.28     2504.91     18.95 o
  19   3   3     1106.55     1134.77     11.83 o
  21   3   3      129.09      130.55      4.54 o
  23   3   3      799.85      767.67     10.20 o
  25   3   3      370.42      349.08      8.00 o
  27   3   3      318.98      303.12      8.73 o
 -26   4   3      148.76      135.44      6.34 o
 -24   4   3      143.94      145.11      5.97 o
 -22   4   3     1518.80     1438.13     17.48 o
 -20   4   3     1171.31     1173.42     15.01 o
 -18   4   3     3409.24     3413.48     29.02 o
 -16   4   3      264.62      290.08      5.60 o
 -14   4   3     5951.45     5972.02     41.15 o
 -12   4   3     9272.66     9212.00     61.98 o
 -10   4   3     8523.18     8406.44     51.63 o
  -8   4   3     7839.75     7803.33     45.73 o
  -6   4   3     6383.44     6075.36     37.55 o
  -4   4   3     3080.28     3017.73     18.17 o
  -2   4   3      443.62      428.37      3.83 o
   0   4   3      477.35      394.69      3.94 o
   2   4   3    17488.73    18306.32    107.79 o
   4   4   3      139.46      202.96      3.26 o
   6   4   3      849.15      764.85      6.06 o
   8   4   3     1218.85     1169.94      8.68 o
  10   4   3     1982.46     1881.72     13.17 o
  12   4   3     1925.01     1921.15     14.51 o
  14   4   3     1731.78     1745.54     14.19 o
  16   4   3     4528.08     4291.93     32.56 o
  18   4   3      833.52      899.84     10.15 o
  20   4   3       21.10       25.77      2.98 o
  22   4   3     1385.85     1370.59     16.81 o
  24   4   3      567.82      510.37     13.19 o
 -23   5   3      210.40      219.35      7.24 o
 -21   5   3      906.35      918.86     12.94 o
 -19   5   3      537.09      558.13      8.48 o
 -17   5   3       13.04       20.59      2.94 o
 -15   5   3      335.40      359.69      6.13 o
 -13   5   3      220.29      204.27      4.78 o
 -11   5   3      918.38      844.95      8.81 o
  -9   5   3      536.52      545.06      6.62 o
  -7   5   3      641.69      673.87      6.00 o
  -5   5   3      303.46      327.77      3.81 o
  -3   5   3      264.69      276.43      3.44 o
  -1   5   3      733.11      846.87      6.81 o
   1   5   3     1170.77     1148.75      8.54 o
   3   5   3     4386.87     4481.53     28.51 o
   5   5   3     3083.96     3129.17     20.89 o
   7   5   3      683.11      668.27      6.27 o
   9   5   3     2405.47     2298.25     16.75 o
  11   5   3     2094.83     2096.45     16.92 o
  13   5   3     4375.10     4461.14     34.22 o
  15   5   3     2647.22     2621.37     23.20 o
  17   5   3      354.54      406.00      6.64 o
  19   5   3      665.03      643.15      9.49 o
  21   5   3       47.69       43.38      5.70 o
  23   5   3      242.52      244.50      9.08 o
 -22   6   3      387.25      402.47     15.02 o
 -20   6   3      906.22      943.81     13.06 o
 -18   6   3     1739.74     1751.49     20.17 o
 -16   6   3      892.46      933.23     12.37 o
 -14   6   3      525.87      542.70      8.06 o
 -12   6   3     7268.68     7118.18     56.37 o
 -10   6   3     4441.37     4378.47     36.63 o
  -8   6   3     4424.00     4335.07     34.84 o
  -6   6   3     1317.86     1199.31     11.61 o
  -4   6   3     2046.84     2017.84     15.81 o
  -2   6   3     2136.27     2191.55     16.67 o
   0   6   3     1199.63     1151.20     10.09 o
   2   6   3     1688.48     1696.40     13.37 o
   4   6   3     2388.42     2440.67     18.33 o
   6   6   3      119.24      118.42      3.27 o
   8   6   3      571.42      567.57      6.53 o
  10   6   3      519.35      520.32      7.24 o
  12   6   3     1298.97     1344.56     14.66 o
  14   6   3     1493.39     1519.75     17.82 o
  16   6   3      543.47      561.32      9.03 o
  18   6   3      577.61      604.68     10.93 o
  20   6   3      554.46      596.85     10.64 o
 -19   7   3      527.77      544.85     13.54 o
 -17   7   3      734.88      734.92     15.08 o
 -15   7   3        5.25        4.58      3.14 o
 -13   7   3      829.57      837.11     11.60 o
 -11   7   3      906.27      923.69     11.52 o
  -9   7   3     1196.90     1222.12     13.78 o
  -7   7   3     1027.78      944.44     11.73 o
  -5   7   3       43.67       40.54      2.63 o
  -3   7   3     1692.57     1727.80     17.58 o
  -1   7   3      825.66      847.98      9.28 o
   1   7   3      808.15      773.89      7.75 o
   3   7   3     1741.43     1662.83     15.23 o
   5   7   3     2645.36     2481.66     20.20 o
   7   7   3      171.33      175.21      5.89 o
   9   7   3      644.24      650.42      9.62 o
  11   7   3      911.86      915.26     12.89 o
  13   7   3     2268.40     2136.51     22.88 o
  15   7   3      422.58      435.68      9.30 o
  17   7   3      304.31      340.93      8.62 o
 -14   8   3       35.74       35.29      3.89 o
 -12   8   3      338.51      301.19      7.93 o
 -10   8   3      143.17      116.82      5.13 o
  -8   8   3       93.87       91.92      4.00 o
  -6   8   3      101.13      119.10      4.77 o
  -4   8   3       27.24       24.70      3.01 o
  -2   8   3      288.48      242.01      5.99 o
   0   8   3      121.40      115.02      4.67 o
   2   8   3       76.87       90.57      4.77 o
   4   8   3     1060.77     1115.59     15.30 o
   6   8   3        8.00       10.10      2.98 o
   8   8   3       51.14       36.79      3.61 o
  10   8   3      115.09      115.47      6.40 o
  12   8   3       68.41       83.74      6.05 o
  14   8   3      399.50      414.29     10.74 o
  -7   9   3      175.59      187.05      7.40 o
  -5   9   3        0.30        5.00      3.36 o
  -3   9   3       66.27       76.20      4.76 o
  -1   9   3       72.45       79.07      5.25 o
   1   9   3       22.17       29.17      3.84 o
   3   9   3      236.75      261.05      7.63 o
   5   9   3        9.99       22.22      4.37 o
   7   9   3       14.87       12.55      3.77 o
 -28   0   4     1042.76     1020.65     22.82 o
 -26   0   4      935.24      889.63     15.49 o
 -24   0   4     2841.71     2822.43     31.89 o
 -22   0   4     3208.75     3149.29     36.26 o
 -20   0   4     6952.06     6580.08     57.69 o
 -18   0   4     7602.26     7663.96     66.60 o
 -16   0   4     6530.28     6587.32     58.67 o
 -14   0   4      679.45      747.03      9.32 o
 -12   0   4     4961.81     4860.97     45.62 o
 -10   0   4     1976.95     1780.10     17.10 o
  -8   0   4    39344.61    41779.94    642.19 o
  -6   0   4      864.06     1164.56     12.05 o
  -4   0   4     3160.74     3050.40     26.02 o
  -2   0   4     1636.68     1331.82     10.64 o
   0   0   4    20327.06    21524.53    214.27 o
   2   0   4    17084.16    18722.51    134.41 o
   4   0   4    42508.84    44057.40    330.67 o
   6   0   4    13451.86    14691.99    111.35 o
   8   0   4    26354.72    28421.74    398.27 o
  10   0   4     4037.23     3524.90     31.29 o
  12   0   4    33227.86    35165.55    373.18 o
  14   0   4    11922.63    11705.52    110.92 o
  16   0   4     4583.96     4350.93     43.20 o
  18   0   4     1188.72     1178.27     15.16 o
  20   0   4     1552.91     1516.67     18.93 o
  22   0   4      741.27      775.41     12.22 o
  24   0   4      678.72      708.65     15.14 o
  26   0   4      406.59      395.64     13.52 o
  28   0   4      787.97      875.83     31.05 o
 -29   1   4      273.41      315.06     12.87 o
 -27   1   4      659.32      804.34     11.83 o
 -25   1   4      396.84      385.80      7.19 o
 -23   1   4     1422.42     1406.39     12.68 o
 -21   1   4     2352.21     2184.69     18.03 o
 -19   1   4      626.11      712.34      7.82 o
 -17   1   4     3394.80     3305.62     23.77 o
 -15   1   4     3089.91     3030.25     23.98 o
 -13   1   4     4811.50     5043.14     30.70 o
 -11   1   4     6201.30     6545.76     37.82 o
  -9   1   4    17365.66    18851.90    102.84 o
  -7   1   4     2150.41     2142.56     14.94 o
  -5   1   4     1668.90     1789.68     11.39 o
  -3   1   4     2833.59     2799.46     16.01 o
  -1   1   4     6175.40     6098.73     35.63 o
   1   1   4      498.87      484.19      3.73 o
   3   1   4    14415.45    15270.71     88.31 o
   5   1   4    11928.04    11885.57     64.02 o
   7   1   4     2171.52     2007.66     12.71 o
   9   1   4     2555.77     2456.18     16.71 o
  11   1   4      120.13       71.92      1.81 o
  13   1   4     2254.76     2349.99     16.54 o
  15   1   4     1575.75     1517.13     12.20 o
  17   1   4     1518.80     1372.88     11.53 o
  19   1   4      130.28      136.97      4.41 o
  21   1   4       27.04       23.18      2.61 o
  23   1   4      272.10      249.99      6.16 o
  25   1   4     1351.12     1370.64     16.61 o
  27   1   4      242.71      256.92      9.34 o
 -28   2   4      295.76      304.00      9.86 o
 -26   2   4       35.24       27.50      3.87 o
 -24   2   4      169.40      177.47      5.77 o
 -22   2   4     2000.28     1875.25     20.21 o
 -20   2   4     1241.86     1278.34     12.43 o
 -18   2   4     2414.45     2432.27     18.44 o
 -16   2   4       78.91       69.91      2.48 o
 -14   2   4     3226.59     2987.75     20.97 o
 -12   2   4     1820.74     1661.93     10.78 o
 -10   2   4       15.91       11.18      1.02 o
  -8   2   4     3547.68     3630.84     21.39 o
  -6   2   4      444.21      316.10      3.81 o
  -4   2   4      918.51     1151.94      7.66 o
  -2   2   4     1727.78     2041.45     11.58 o
   0   2   4     2916.00     2956.09     16.35 o
   2   2   4     7780.46     8118.03     42.27 o
   4   2   4     2193.15     2143.70     13.27 o
   6   2   4     3093.19     2891.83     16.36 o
   8   2   4     4758.63     4716.24     28.88 o
  10   2   4      899.62      874.52      6.76 o
  12   2   4     1456.75     1590.49     11.79 o
  14   2   4     2504.11     2570.40     19.95 o
  16   2   4     2950.36     2736.34     19.47 o
  18   2   4        9.12        3.26      2.03 o
  20   2   4      438.91      405.77      6.68 o
  22   2   4       10.43        8.15      2.92 o
  24   2   4      443.96      444.11      9.34 o
  26   2   4      237.87      252.88      6.91 o
 -27   3   4      449.99      454.16     11.95 o
 -25   3   4       66.67       62.71      4.82 o
 -23   3   4      177.95      181.78      5.24 o
 -21   3   4     1960.69     1928.10     18.87 o
 -19   3   4      603.36      627.06      7.52 o
 -17   3   4     2495.23     2460.41     18.95 o
 -15   3   4        4.24        8.82      1.61 o
 -13   3   4     1854.62     1851.48     14.66 o
 -11   3   4     2318.59     2418.56     15.64 o
  -9   3   4     1237.74     1241.36      8.82 o
  -7   3   4     5347.31     5454.65     33.74 o
  -5   3   4     1353.82     1550.12     10.65 o
  -3   3   4     1713.31     1869.82     13.76 o
  -1   3   4     5385.76     5899.88     34.19 o
   1   3   4      203.76      131.70      1.95 o
   3   3   4    20286.63    21741.16    120.58 o
   5   3   4      184.50      130.77      1.96 o
   7   3   4      518.39      557.46      4.27 o
   9   3   4     4172.19     4110.88     25.59 o
  11   3   4     1437.26     1388.86     10.19 o
  13   3   4     1722.56     1824.36     14.06 o
  15   3   4     2356.32     2186.51     17.36 o
  17   3   4      141.62      158.58      4.10 o
  19   3   4      758.23      710.75     10.11 o
  21   3   4        1.97        2.22      2.32 o
  23   3   4      646.08      611.31      9.91 o
  25   3   4      216.05      222.77      7.05 o
 -26   4   4       15.93        9.12      4.24 o
 -24   4   4        8.41       14.80      3.26 o
 -22   4   4      169.12      151.04      5.52 o
 -20   4   4        1.37        2.49      2.52 o
 -18   4   4      419.14      414.82      6.49 o
 -16   4   4       18.72       19.63      2.26 o
 -14   4   4        8.39       13.33      1.73 o
 -12   4   4     2811.30     2811.13     20.63 o
 -10   4   4       63.97       72.04      2.24 o
  -8   4   4      139.86      146.27      2.74 o
  -6   4   4      718.27      721.24      6.07 o
  -4   4   4      465.04      430.60      4.06 o
  -2   4   4     1208.81     1311.22      8.75 o
   0   4   4      439.66      412.88      3.80 o
   2   4   4      360.28      378.45      3.57 o
   4   4   4     3582.54     3667.43     22.63 o
   6   4   4       24.65       39.38      1.61 o
   8   4   4      140.40      143.11      2.68 o
  10   4   4       11.86       20.15      1.69 o
  12   4   4        1.17        0.52      1.42 o
  14   4   4      307.71      298.49      4.97 o
  16   4   4      149.51      164.90      4.22 o
  18   4   4       12.99       10.82      2.26 o
  20   4   4      727.80      680.70      9.23 o
  22   4   4      226.14      224.33      6.11 o
  24   4   4      127.30      117.89      5.61 o
 -23   5   4        0.01       -2.27      3.06 o
 -21   5   4      169.31      161.46      6.19 o
 -19   5   4       18.31       17.56      2.85 o
 -17   5   4      578.04      599.38      9.25 o
 -15   5   4     1631.80     1621.04     15.66 o
 -13   5   4      100.23      106.16      3.63 o
 -11   5   4       13.93       13.13      1.89 o
  -9   5   4      116.64      109.14      2.96 o
  -7   5   4        0.03       -0.87      1.31 o
  -5   5   4        9.01        8.47      1.43 o
  -3   5   4      309.42      337.62      4.24 o
  -1   5   4      143.81      162.58      3.06 o
   1   5   4      449.37      505.32      5.11 o
   3   5   4       56.18       54.78      2.21 o
   5   5   4      211.95      222.84      4.24 o
   7   5   4     1313.86     1276.02     10.65 o
   9   5   4       33.70       38.05      2.20 o
  11   5   4        0.29       -0.01      1.84 o
  13   5   4       12.37       12.80      2.21 o
  15   5   4        9.91        9.47      2.61 o
  17   5   4      183.56      165.28      4.84 o
  19   5   4       44.89       35.37      4.06 o
  21   5   4      326.08      320.80      9.43 o
  23   5   4      516.95      542.18     12.64 o
 -22   6   4      106.32      148.40     13.30 o
 -20   6   4      356.54      369.91     11.61 o
 -18   6   4      233.75      224.82      6.37 o
 -16   6   4       27.82       29.74      3.56 o
 -14   6   4     2703.52     2761.49     25.78 o
 -12   6   4        7.31       14.20      2.57 o
 -10   6   4      580.06      568.23      8.16 o
  -8   6   4      491.91      454.10      7.50 o
  -6   6   4      220.70      206.10      4.50 o
  -4   6   4      448.04      464.13      6.60 o
  -2   6   4       69.65       64.54      2.68 o
   0   6   4      264.64      243.68      4.20 o
   2   6   4     2794.27     2681.13     20.56 o
   4   6   4      985.77     1029.82      9.81 o
   6   6   4     2754.20     2886.07     21.60 o
   8   6   4       34.58       48.98      2.42 o
  10   6   4      291.32      262.09      7.12 o
  12   6   4       58.05       56.33      4.28 o
  14   6   4       30.43       34.93      3.17 o
  16   6   4      531.84      521.95      9.96 o
  18   6   4        7.94        8.40      3.71 o
  20   6   4       72.45       78.38      5.29 o
 -19   7   4      661.91      711.57     13.44 o
 -17   7   4      294.22      342.51      8.98 o
 -15   7   4      949.53      914.77     12.99 o
 -13   7   4        6.95        3.70      2.91 o
 -11   7   4     1268.92     1247.25     14.36 o
  -9   7   4      377.07      411.17      6.88 o
  -7   7   4      277.81      270.78      6.05 o
  -5   7   4      140.11      132.02      4.46 o
  -3   7   4      200.90      187.67      4.90 o
  -1   7   4      161.41      171.58      4.64 o
   1   7   4      822.30      810.30      9.40 o
   3   7   4      948.30      923.75     10.99 o
   5   7   4     1472.75     1508.07     15.13 o
   7   7   4      558.71      505.64      6.68 o
   9   7   4      807.38      774.01     10.57 o
  11   7   4      606.75      642.19     10.94 o
  13   7   4     1229.72     1188.95     16.68 o
  15   7   4      228.00      247.88      7.23 o
  17   7   4      458.60      436.56      9.47 o
 -14   8   4       15.99       14.71      3.75 o
 -12   8   4      479.41      433.68      8.93 o
 -10   8   4      320.99      309.59      7.62 o
  -8   8   4      191.06      176.82      6.12 o
  -6   8   4       13.75       12.53      2.83 o
  -4   8   4      220.22      182.60      7.14 o
  -2   8   4       59.76       52.63      4.10 o
   0   8   4      108.52      100.02      5.02 o
   2   8   4      393.26      357.94     11.30 o
   4   8   4      542.50      550.95     10.06 o
   6   8   4      845.97      834.45     12.02 o
   8   8   4       51.52       55.31      4.81 o
  10   8   4      233.20      245.01      6.99 o
  12   8   4      579.60      611.94     11.62 o
  -5   9   4      514.23      606.52     11.24 o
  -3   9   4      795.75      851.27     14.27 o
  -1   9   4      263.13      309.82      8.00 o
   1   9   4      426.70      432.16     10.18 o
   3   9   4      533.08      537.00     12.52 o
   5   9   4     1173.34     1128.13     16.06 o
 -27   1   5       74.08       94.88      4.37 o
 -25   1   5      510.13      554.04      8.54 o
 -23   1   5      162.97      153.87      6.97 o
 -21   1   5       26.75       27.94      2.44 o
 -19   1   5      276.43      254.10      5.51 o
 -17   1   5      401.60      413.81      4.97 o
 -15   1   5      362.71      340.00      4.86 o
 -13   1   5        1.38        3.32      0.79 o
 -11   1   5       32.39       45.82      1.42 o
  -9   1   5      921.79     1026.14      7.69 o
  -7   1   5        4.39        3.63      1.21 o
  -5   1   5     1669.43     1554.68      9.72 o
  -3   1   5     3852.00     4350.08     24.06 o
  -1   1   5     1231.71     1346.02      7.93 o
   1   1   5     1545.13     1643.22     10.10 o
   3   1   5     3147.07     3084.86     18.86 o
   5   1   5     6069.02     6104.52     35.98 o
   7   1   5       61.07       45.66      1.75 o
   9   1   5        1.14        1.37      0.65 o
  11   1   5       29.40       45.41      1.40 o
  13   1   5      437.25      458.49      4.70 o
  15   1   5        2.99        6.85      1.35 o
  17   1   5      252.50      240.80      4.49 o
  19   1   5       61.77       52.94      3.10 o
  21   1   5        0.82       -1.03      2.34 o
  23   1   5        8.71        4.81      2.90 o
  25   1   5      306.70      312.28      7.83 o
  27   1   5        4.64        4.70      4.24 o
 -28   2   5      130.04      138.86      8.48 o
 -26   2   5       14.02       26.13      3.30 o
 -24   2   5      629.82      619.98      8.65 o
 -22   2   5      682.43      692.90      8.50 o
 -20   2   5     2494.18     2259.18     19.42 o
 -18   2   5      495.59      575.55      7.07 o
 -16   2   5      274.76      289.59      4.24 o
 -14   2   5        4.51        4.38      1.75 o
 -12   2   5       21.79       22.09      1.36 o
 -10   2   5      808.46      619.58      5.29 o
  -8   2   5     3494.83     3428.88     21.15 o
  -6   2   5     2873.33     3097.24     19.60 o
  -4   2   5       89.62       88.91      2.32 o
  -2   2   5      283.33      174.42      2.98 o
   0   2   5     3461.44     3332.24     19.37 o
   2   2   5     3202.53     3214.03     18.56 o
   4   2   5     2233.07     2084.84     12.86 o
   6   2   5     1682.29     1723.71     11.11 o
   8   2   5     2120.69     2104.39     13.19 o
  10   2   5      236.05      189.68      2.38 o
  12   2   5     1429.14     1482.24     11.04 o
  14   2   5       28.92       32.39      1.94 o
  16   2   5      101.11      104.31      3.31 o
  18   2   5      791.66      754.78      8.97 o
  20   2   5       15.55       25.14      2.62 o
  22   2   5       48.38       46.18      3.41 o
  24   2   5      111.11      116.11      5.27 o
  26   2   5       98.52      105.56      6.67 o
 -27   3   5      258.83      255.51     10.68 o
 -25   3   5     1044.28     1077.01     13.57 o
 -23   3   5     1800.47     1814.00     17.65 o
 -21   3   5     2463.20     2341.26     19.48 o
 -19   3   5     1991.34     1981.12     17.02 o
 -17   3   5     2206.87     2151.80     18.73 o
 -15   3   5     1946.59     1929.46     16.10 o
 -13   3   5     1271.21     1259.44     11.80 o
 -11   3   5      826.46      873.77      7.72 o
  -9   3   5     1590.52     1632.37     11.64 o
  -7   3   5     5654.45     5859.22     39.17 o
  -5   3   5     2289.01     2365.72     15.47 o
  -3   3   5     1006.39     1159.75      9.07 o
  -1   3   5      922.78      804.68      5.63 o
   1   3   5     6758.87     6826.06     39.33 o
   3   3   5    17787.20    18626.93    106.89 o
   5   3   5     3075.97     2993.43     16.98 o
   7   3   5     8667.53     8668.47     48.13 o
   9   3   5     2788.90     2796.69     22.61 o
  11   3   5      522.73      477.76      5.92 o
  13   3   5     2146.06     2129.67     16.46 o
  15   3   5     2477.95     2483.44     18.99 o
  17   3   5     2328.65     2173.43     18.98 o
  19   3   5       87.29      115.76      4.36 o
  21   3   5       36.54       30.44      2.97 o
  23   3   5     1704.72     1670.26     24.48 o
  25   3   5      214.41      212.95      7.35 o
 -24   4   5      340.96      349.32      9.22 o
 -22   4   5     1535.89     1549.78     16.26 o
 -20   4   5     1704.88     1664.27     17.91 o
 -18   4   5     1191.39     1208.47     14.61 o
 -16   4   5      115.12      122.53      3.73 o
 -14   4   5     6505.55     6511.82     46.04 o
 -12   4   5       13.13       17.68      2.11 o
 -10   4   5     3344.82     3240.75     21.98 o
  -8   4   5     6044.67     6015.50     39.15 o
  -6   4   5     5375.15     5337.67     34.43 o
  -4   4   5     1938.72     1856.65     13.10 o
  -2   4   5     1274.41     1105.63      7.99 o
   0   4   5    10541.23    10805.72     61.15 o
   2   4   5     9773.08     9515.06     56.27 o
   4   4   5     3535.68     3431.36     22.42 o
   6   4   5     9678.92     9360.38     60.53 o
   8   4   5     1014.75      974.81      8.95 o
  10   4   5      886.88      846.98      8.34 o
  12   4   5       73.99       77.19      3.04 o
  14   4   5     1127.33     1128.79     11.20 o
  16   4   5     1183.36     1182.92     12.37 o
  18   4   5       10.35       15.20      2.66 o
  20   4   5      314.43      319.14      7.26 o
  22   4   5       33.61       47.13      4.25 o
  24   4   5      724.06      679.18     18.64 o
 -23   5   5      751.97      775.66     14.82 o
 -21   5   5     2521.80     2575.25     27.34 o
 -19   5   5     1344.74     1437.69     17.55 o
 -17   5   5     1810.36     1836.71     19.07 o
 -15   5   5        8.93        7.57      2.64 o
 -13   5   5       93.49       93.88      3.67 o
 -11   5   5     1053.59     1091.45     11.07 o
  -9   5   5       10.85       12.54      1.61 o
  -7   5   5      315.01      321.79      4.65 o
  -5   5   5       33.13       41.30      1.93 o
  -3   5   5      277.64      252.54      3.83 o
  -1   5   5      271.93      319.98      4.01 o
   1   5   5      330.91      333.11      4.11 o
   3   5   5     5114.33     5132.84     34.56 o
   5   5   5      518.27      526.56      6.17 o
   7   5   5     2237.47     2219.37     18.28 o
   9   5   5     1344.41     1385.91     12.40 o
  11   5   5      657.02      680.69      8.25 o
  13   5   5     1244.56     1274.85     12.14 o
  15   5   5     1373.01     1329.87     15.12 o
  17   5   5      847.84      838.61     11.02 o
  19   5   5      350.15      396.67      8.06 o
  21   5   5      111.55      133.21      5.98 o
 -20   6   5      789.81      792.93     12.69 o
 -18   6   5      834.25      828.91     14.92 o
 -16   6   5      871.75      889.07     11.62 o
 -14   6   5      220.99      215.43      5.82 o
 -12   6   5     1717.77     1686.82     17.21 o
 -10   6   5     2482.20     2480.54     22.71 o
  -8   6   5     2559.52     2564.01     22.42 o
  -6   6   5     2878.79     2840.89     22.43 o
  -4   6   5     2462.15     2480.20     20.65 o
  -2   6   5     2219.45     2242.61     16.75 o
   0   6   5     2411.14     2316.46     17.92 o
   2   6   5     1452.36     1445.79     13.84 o
   4   6   5     6309.44     6146.77     44.14 o
   6   6   5     2437.21     2463.02     20.34 o
   8   6   5       48.50       59.50      2.74 o
  10   6   5      573.61      577.66      8.02 o
  12   6   5      614.67      617.11      8.99 o
  14   6   5      652.85      620.71      8.96 o
  16   6   5      272.26      295.79      8.08 o
  18   6   5      164.06      181.67      7.40 o
  20   6   5      459.01      476.06     11.82 o
 -17   7   5     1101.44     1111.55     15.23 o
 -15   7   5       84.90       99.03      6.14 o
 -13   7   5      122.89      136.32      5.04 o
 -11   7   5     2177.35     2026.16     21.82 o
  -9   7   5      604.93      594.47     10.06 o
  -7   7   5      218.06      251.81      6.25 o
  -5   7   5      686.26      728.77      9.49 o
  -3   7   5      568.87      564.04      7.98 o
  -1   7   5      265.34      253.91      5.99 o
   1   7   5      472.76      447.21      7.31 o
   3   7   5      986.05      983.23     12.38 o
   5   7   5     3203.22     3200.58     30.17 o
   7   7   5        6.60       12.68      3.23 o
   9   7   5      659.03      573.41      9.79 o
  11   7   5     1036.57     1020.57     12.86 o
  13   7   5      460.03      470.86      9.55 o
  15   7   5      747.68      762.18     14.99 o
  17   7   5      357.71      358.89     10.38 o
 -12   8   5      394.57      402.43      8.67 o
 -10   8   5      189.05      217.52      6.87 o
  -8   8   5       26.07       28.38      3.50 o
  -6   8   5      338.14      318.01      8.39 o
  -4   8   5        8.00       12.20      3.63 o
  -2   8   5      200.14      172.93      7.09 o
   0   8   5       13.06       12.89      3.38 o
   2   8   5       13.94       12.47      3.05 o
   4   8   5      736.31      650.47     10.40 o
   6   8   5       11.09        3.71      4.13 o
   8   8   5        6.70       11.70      3.78 o
  10   8   5      102.49      126.38      7.02 o
  12   8   5      113.05       98.41      5.45 o
  -3   9   5       13.04       14.99      4.14 o
  -1   9   5       93.15      101.99      6.14 o
   1   9   5       11.60       15.10      4.42 o
 -28   0   6     1007.68     1071.49     29.98 o
 -26   0   6      588.71      494.09     19.26 o
 -24   0   6     4691.61     4610.10     60.77 o
 -22   0   6     4039.08     4047.52     50.77 o
 -20   0   6     8518.96     7853.43     74.86 o
 -18   0   6     2244.54     2523.52     26.36 o
 -16   0   6     4847.23     4577.34     45.11 o
 -14   0   6      519.54      534.11      8.38 o
 -12   0   6     4137.90     4064.78     38.35 o
 -10   0   6     6528.74     6293.01     61.99 o
  -8   0   6     3348.02     3389.46     30.99 o
  -6   0   6     2175.74     2285.69     21.93 o
  -4   0   6    12697.12    13045.25    134.56 o
  -2   0   6     7872.57     7537.85     56.83 o
   0   0   6     2684.60     2580.67     20.43 o
   2   0   6     7910.56     8495.98     64.21 o
   4   0   6    12436.63    13231.98     99.50 o
   6   0   6     6704.21     7065.54     54.35 o
   8   0   6     2891.27     2908.19     25.24 o
  10   0   6     3350.91     3434.09     34.60 o
  12   0   6      829.25      828.40      9.83 o
  14   0   6     2027.46     2044.91     23.42 o
  16   0   6     4681.09     4544.60     56.07 o
  18   0   6     8099.63     7711.44     91.02 o
  20   0   6      326.54      326.46     10.52 o
  22   0   6     1535.60     1404.03     25.63 o
  24   0   6     1086.19     1083.95     20.62 o
  26   0   6     1591.95     1566.63     30.92 o
 -27   1   6      608.35      658.48     10.68 o
 -25   1   6      140.46      143.96      5.15 o
 -23   1   6      246.34      240.93      5.60 o
 -21   1   6      371.38      323.03      5.84 o
 -19   1   6     2418.65     2180.40     17.54 o
 -17   1   6      209.72      278.98      5.04 o
 -15   1   6      246.11      255.12      4.07 o
 -13   1   6       46.15       56.38      3.27 o
 -11   1   6      587.87      620.33      5.86 o
  -9   1   6     2241.50     2213.01     16.20 o
  -7   1   6    17053.23    17576.55    121.57 o
  -5   1   6     7178.10     7015.14     42.70 o
  -3   1   6     5920.25     6570.93     38.50 o
  -1   1   6     1058.17      801.31      5.18 o
   1   1   6    32772.25    34789.73    305.13 o
   3   1   6    11068.96    11415.28     64.17 o
   5   1   6     9367.93     9522.71     55.37 o
   7   1   6     2428.09     2237.85     14.71 o
   9   1   6      146.36      159.01      3.19 o
  11   1   6       14.22        8.40      1.17 o
  13   1   6      529.54      524.57      5.84 o
  15   1   6      453.47      500.57      5.97 o
  17   1   6      989.48      920.52     12.62 o
  19   1   6        6.33        4.84      2.28 o
  21   1   6      469.30      452.55      8.27 o
  23   1   6      283.21      319.40      7.51 o
  25   1   6      331.57      327.58      9.81 o
 -26   2   6       69.11       55.43      4.41 o
 -24   2   6      507.79      492.60      8.29 o
 -22   2   6     1157.36     1220.90     13.79 o
 -20   2   6     1565.23     1528.38     14.25 o
 -18   2   6      342.24      388.06      6.97 o
 -16   2   6     1181.20     1147.35     10.41 o
 -14   2   6      593.74      623.30      6.94 o
 -12   2   6      841.72      755.59      6.55 o
 -10   2   6     3172.27     2928.97     19.63 o
  -8   2   6      557.93      430.96      4.25 o
  -6   2   6     4277.37     3890.22     23.98 o
  -4   2   6      197.76      147.08      2.08 o
  -2   2   6       47.00       10.86      1.37 o
   0   2   6     3450.53     3503.92     20.08 o
   2   2   6     2646.64     2336.73     13.83 o
   4   2   6     1701.04     1709.64     11.09 o
   6   2   6     4755.83     4591.87     28.77 o
   8   2   6       21.31       32.04      1.33 o
  10   2   6     1000.30     1042.00      8.63 o
  12   2   6      154.27      166.07      3.22 o
  14   2   6     1347.50     1368.79     12.20 o
  16   2   6     1083.51     1069.74     10.65 o
  18   2   6      451.44      498.17      7.33 o
  20   2   6      155.95      169.36      5.14 o
  22   2   6      328.69      328.91      8.48 o
  24   2   6      268.07      273.57      8.56 o
 -25   3   6        5.65       -1.29      3.17 o
 -23   3   6      679.38      682.32      9.62 o
 -21   3   6     2019.20     1953.49     17.90 o
 -19   3   6      446.83      472.50      6.59 o
 -17   3   6      547.48      533.34      7.23 o
 -15   3   6      655.95      621.04      7.05 o
 -13   3   6      323.80      302.43      4.65 o
 -11   3   6     1943.30     1941.05     14.66 o
  -9   3   6      192.05      205.49      3.21 o
  -7   3   6     4035.68     4131.22     27.43 o
  -5   3   6     1106.88     1091.50      7.95 o
  -3   3   6      630.49      619.55      5.21 o
  -1   3   6     3270.65     3294.44     19.74 o
   1   3   6     2343.56     2383.38     14.71 o
   3   3   6      482.11      523.42      5.05 o
   5   3   6     1966.07     1971.23     13.40 o
   7   3   6     4354.68     4284.57     25.80 o
   9   3   6       53.20       63.69      2.12 o
  11   3   6      409.70      432.06      5.51 o
  13   3   6      223.97      216.83      5.19 o
  15   3   6     1515.06     1471.83     13.70 o
  17   3   6      754.15      750.38      9.20 o
  19   3   6      188.46      212.64      5.51 o
  21   3   6      564.49      531.90      9.16 o
  23   3   6      141.75      153.43      6.18 o
  25   3   6        2.29       -9.38      9.38 o
 -24   4   6       43.22       56.79      4.59 o
 -22   4   6        4.01        6.39      2.88 o
 -20   4   6      185.93      202.98      5.34 o
 -18   4   6      109.90      109.75      3.86 o
 -16   4   6      606.35      623.68      7.53 o
 -14   4   6      130.51      134.03      4.12 o
 -12   4   6        6.80        4.40      1.72 o
 -10   4   6     1252.83     1293.26     10.66 o
  -8   4   6        5.50        7.77      2.10 o
  -6   4   6     1436.11     1419.03     11.41 o
  -4   4   6      112.54      106.39      2.49 o
  -2   4   6        2.67        4.96      1.21 o
   0   4   6      392.47      413.72      4.32 o
   2   4   6      161.77      132.48      2.62 o
   4   4   6     1045.10     1055.86      9.48 o
   6   4   6     1361.49     1359.62     11.18 o
   8   4   6     1108.77     1093.54      9.79 o
  10   4   6      943.99      895.79      9.50 o
  12   4   6       73.66       70.92      2.99 o
  14   4   6      175.07      183.58      4.55 o
  16   4   6       65.91       60.71      3.37 o
  18   4   6        1.58        3.39      2.47 o
  20   4   6       78.66       76.10      4.12 o
  22   4   6      112.59      124.75      5.62 o
 -23   5   6      108.64      129.37      7.44 o
 -21   5   6        5.25        5.64      3.76 o
 -19   5   6       53.85       60.17      4.47 o
 -17   5   6        6.88        6.85      2.86 o
 -15   5   6       96.60       88.88      3.79 o
 -13   5   6      743.08      737.12      8.80 o
 -11   5   6     2306.38     2269.56     18.56 o
  -9   5   6      193.05      172.36      4.00 o
  -7   5   6      437.16      412.88      5.29 o
  -5   5   6      170.81      161.91      3.23 o
  -3   5   6       18.86       21.78      1.68 o
  -1   5   6      206.18      222.61      3.56 o
   1   5   6        3.62        3.24      1.71 o
   3   5   6     1076.82     1069.21      9.07 o
   5   5   6     2651.96     2613.99     20.92 o
   7   5   6     1791.49     1814.40     14.52 o
   9   5   6       60.31       60.63      2.48 o
  11   5   6      238.99      245.17      5.33 o
  13   5   6       14.47       15.96      2.35 o
  15   5   6        3.03        2.65      2.57 o
  17   5   6        0.76        0.71      2.92 o
  19   5   6        0.42        3.43      3.19 o
  21   5   6       61.42       72.47      4.85 o
 -20   6   6       42.46       48.58      4.91 o
 -18   6   6       50.66       55.59      4.86 o
 -16   6   6       63.53       61.39      3.85 o
 -14   6   6      847.00      796.19     11.19 o
 -12   6   6      380.86      386.89      7.51 o
 -10   6   6      199.63      197.12      5.15 o
  -8   6   6      701.35      728.31      8.04 o
  -6   6   6      452.72      472.71      6.64 o
  -4   6   6      340.57      332.71      5.69 o
  -2   6   6      522.93      498.96      6.99 o
   0   6   6     1146.00     1131.50     11.54 o
   2   6   6      504.71      552.53      7.03 o
   4   6   6      501.30      514.32      8.25 o
   6   6   6      130.59      143.29      3.60 o
   8   6   6      529.47      479.22      6.52 o
  10   6   6        9.05        7.51      2.12 o
  12   6   6       19.29       12.04      2.31 o
  14   6   6      199.39      209.35      5.39 o
  16   6   6        3.79       -1.86      3.02 o
  18   6   6        6.29       14.25      3.92 o
 -17   7   6      627.11      646.85     11.90 o
 -15   7   6        6.22       10.47      3.47 o
 -13   7   6     1030.51     1036.55     13.17 o
 -11   7   6       31.81       45.77      4.02 o
  -9   7   6      461.50      441.12      8.57 o
  -7   7   6      722.17      676.65     10.64 o
  -5   7   6      197.82      203.51      6.56 o
  -3   7   6      897.99      948.95     12.76 o
  -1   7   6      387.78      403.74      6.86 o
   1   7   6      295.27      284.59      6.13 o
   3   7   6     1562.10     1479.64     15.69 o
   5   7   6      105.63      137.69      4.85 o
   7   7   6     1222.41     1205.91     13.56 o
   9   7   6      103.07      107.07      4.91 o
  11   7   6       49.48       50.08      3.71 o
  13   7   6      534.79      531.44      8.93 o
  15   7   6       97.52       92.93      5.16 o
 -12   8   6      181.20      206.46      7.04 o
 -10   8   6      173.54      184.09      7.55 o
  -8   8   6      218.26      215.15      7.40 o
  -6   8   6       62.30       58.63      5.01 o
  -4   8   6      499.58      488.08     10.57 o
  -2   8   6      187.84      172.84      6.43 o
   0   8   6       89.51       73.86      4.75 o
   2   8   6      115.34      112.42      5.59 o
   4   8   6     1553.25     1445.78     18.26 o
   6   8   6       52.28       64.89      4.60 o
   8   8   6       88.50       78.32      5.93 o
  10   8   6       41.43       39.89      4.44 o
 -27   1   7        9.60        4.54      4.25 o
 -25   1   7        5.80        8.52      3.39 o
 -23   1   7        8.58        8.48      2.65 o
 -21   1   7        4.03        0.52      2.16 o
 -19   1   7      888.44      781.26      9.01 o
 -17   1   7      134.11       91.59      3.87 o
 -15   1   7       27.49       27.45      1.90 o
 -13   1   7        1.89        1.63      3.03 o
 -11   1   7      209.83      210.77      5.05 o
  -9   1   7      803.76      732.77      6.95 o
  -7   1   7     1067.00     1084.03      8.98 o
  -5   1   7      794.71      830.61      6.32 o
  -3   1   7      854.55      923.54      6.19 o
  -1   1   7       15.08        6.52      0.82 o
   1   1   7     4001.37     4113.32     22.68 o
   3   1   7      498.75      501.67      4.20 o
   5   1   7      249.32      277.98      3.43 o
   7   1   7      237.64      230.92      2.78 o
   9   1   7     1106.86     1085.66      8.15 o
  11   1   7       13.28        4.75      1.86 o
  13   1   7       45.40       55.29      2.07 o
  15   1   7        7.08        3.27      2.31 o
  17   1   7      254.62      257.78      5.43 o
  19   1   7      165.48      145.10      4.88 o
  21   1   7       10.94       13.58      3.68 o
  23   1   7        7.16       -3.08      3.29 o
  25   1   7      181.81      188.01      8.23 o
 -26   2   7       59.81       56.56      4.44 o
 -24   2   7      527.25      564.10      8.86 o
 -22   2   7       62.00       60.94      3.47 o
 -20   2   7      199.10      184.13      4.59 o
 -18   2   7      185.03      208.06      4.91 o
 -16   2   7      317.42      361.72      6.01 o
 -14   2   7      121.82      122.76      3.40 o
 -12   2   7     1739.36     1722.61     13.23 o
 -10   2   7      156.37      134.43      3.01 o
  -8   2   7     1390.17     1302.76     10.32 o
  -6   2   7     3197.80     3007.91     19.72 o
  -4   2   7     4232.61     3944.35     25.54 o
  -2   2   7      516.94      455.66      4.01 o
   0   2   7      686.68      872.61      5.98 o
   2   2   7     1961.90     2157.75     13.05 o
   4   2   7     1074.61     1022.83      7.39 o
   6   2   7       70.60       74.81      1.99 o
   8   2   7     1443.58     1353.37      9.81 o
  10   2   7      137.84      123.39      2.62 o
  12   2   7       34.17       43.34      1.78 o
  14   2   7      335.02      343.26      6.99 o
  16   2   7      935.62      953.38      9.99 o
  18   2   7     1461.72     1441.85     15.23 o
  20   2   7       47.18       34.31      3.50 o
  22   2   7      280.94      242.88      7.13 o
  24   2   7      445.74      479.02     16.94 o
 -25   3   7       71.31       53.37      4.24 o
 -23   3   7     1256.06     1239.45     13.79 o
 -21   3   7      991.34      949.96     11.17 o
 -19   3   7     1717.30     1640.40     14.73 o
 -17   3   7      632.53      656.08      8.34 o
 -15   3   7      941.05      882.73     15.28 o
 -13   3   7     2173.59     2012.31     16.59 o
 -11   3   7        6.86        5.70      1.52 o
  -9   3   7     7343.62     6992.55     47.31 o
  -7   3   7     9791.23     9874.93     63.73 o
  -5   3   7     2003.77     2037.83     14.54 o
  -3   3   7     3323.41     3219.00     20.18 o
  -1   3   7     3187.66     3070.12     18.48 o
   1   3   7     5337.52     5662.33     34.77 o
   3   3   7     1612.72     1652.25     11.14 o
   5   3   7      625.94      612.67      5.33 o
   7   3   7     3400.20     3350.99     23.26 o
   9   3   7      224.90      244.18      4.54 o
  11   3   7      279.98      303.48      5.57 o
  13   3   7      757.30      761.27      8.58 o
  15   3   7     1482.59     1500.93     15.28 o
  17   3   7     1514.42     1528.64     16.11 o
  19   3   7     1116.79     1148.23     14.10 o
  21   3   7      738.07      716.21     16.02 o
  23   3   7      557.45      557.33     23.32 o
 -24   4   7      261.04      292.91      9.02 o
 -22   4   7      273.01      271.92     10.07 o
 -20   4   7      308.61      329.56      7.07 o
 -18   4   7      329.18      352.66      8.72 o
 -16   4   7      377.14      412.15      6.97 o
 -14   4   7      343.89      393.73      6.12 o
 -12   4   7       12.34        7.78      2.18 o
 -10   4   7     3070.27     3089.13     22.36 o
  -8   4   7     3128.21     3089.15     22.80 o
  -6   4   7     8490.68     8326.34     53.64 o
  -4   4   7     2706.50     2622.15     18.35 o
  -2   4   7     4152.42     4083.24     27.26 o
   0   4   7     4626.51     4575.70     31.36 o
   2   4   7     3434.04     3393.67     27.39 o
   4   4   7     4024.21     4090.03     26.91 o
   6   4   7     1943.44     1847.85     14.47 o
   8   4   7     2557.13     2433.64     17.90 o
  10   4   7      226.02      234.92      4.98 o
  12   4   7       30.52       29.72      2.31 o
  14   4   7     1644.48     1633.91     15.21 o
  16   4   7      663.61      662.53      9.30 o
  18   4   7      686.37      754.95     11.67 o
  20   4   7      394.64      444.17     10.05 o
  22   4   7      168.18      183.60      7.40 o
 -21   5   7      961.95      955.38     14.04 o
 -19   5   7      778.04      764.19     11.72 o
 -17   5   7     1220.86     1266.87     14.47 o
 -15   5   7      636.13      686.86      8.92 o
 -13   5   7     1089.20     1114.71     11.75 o
 -11   5   7       23.40       32.19      2.37 o
  -9   5   7     2019.08     1949.25     15.29 o
  -7   5   7     1834.91     1790.21     13.91 o
  -5   5   7      607.50      611.40      6.42 o
  -3   5   7      534.11      509.70      6.18 o
  -1   5   7       74.97       74.89      2.81 o
   1   5   7       13.99       11.26      2.07 o
   3   5   7       43.45       46.50      2.58 o
   5   5   7      541.25      569.92      6.85 o
   7   5   7     1097.19     1113.85     10.30 o
   9   5   7      456.50      417.38      5.64 o
  11   5   7      209.03      190.72      4.66 o
  13   5   7      395.55      426.98      6.59 o
  15   5   7      652.65      663.69      9.01 o
  17   5   7      937.19     1034.92     14.44 o
  19   5   7      704.98      746.85     15.74 o
 -20   6   7      750.05      771.76     14.67 o
 -18   6   7      384.24      388.03      8.77 o
 -16   6   7      410.14      405.30      8.92 o
 -14   6   7      121.53      125.14      4.75 o
 -12   6   7      578.60      597.48      8.58 o
 -10   6   7     1576.37     1549.19     15.69 o
  -8   6   7      927.69      927.91     10.80 o
  -6   6   7     2030.80     2011.23     19.51 o
  -4   6   7     3763.47     3682.87     31.61 o
  -2   6   7     1418.67     1440.29     14.03 o
   0   6   7     1740.44     1689.96     16.84 o
   2   6   7     2141.65     2132.00     17.89 o
   4   6   7     3848.08     3818.96     29.94 o
   6   6   7     1638.80     1659.73     15.81 o
   8   6   7      410.88      412.14      7.16 o
  10   6   7      754.99      769.74      9.70 o
  12   6   7      571.40      624.61      8.87 o
  14   6   7      200.06      208.37      7.41 o
  16   6   7      432.76      459.14      7.93 o
  18   6   7      574.65      613.71     10.54 o
 -15   7   7      551.73      564.04      9.69 o
 -13   7   7       59.62       72.66      4.65 o
 -11   7   7     1349.29     1338.26     16.96 o
  -9   7   7      545.40      578.53     10.59 o
  -7   7   7      348.26      355.00      9.68 o
  -5   7   7     1497.84     1449.53     21.44 o
  -3   7   7      508.64      491.24     10.53 o
  -1   7   7      116.85      119.95      4.71 o
   1   7   7      478.11      503.97      8.88 o
   3   7   7      191.32      233.20      6.51 o
   5   7   7     2537.79     2302.10     20.45 o
   7   7   7        9.04       12.92      3.09 o
   9   7   7      282.18      307.19      6.72 o
  11   7   7      406.09      415.07      9.23 o
  13   7   7      318.49      301.06      8.39 o
 -10   8   7      108.55       85.73      5.76 o
  -8   8   7       40.01       45.99      5.73 o
  -6   8   7       25.21       31.83      4.71 o
  -4   8   7      307.32      282.03      8.98 o
  -2   8   7        5.32        3.61      3.62 o
   0   8   7       23.16       14.47      3.90 o
   2   8   7      101.17       73.04      4.48 o
   4   8   7      138.66      161.57      5.74 o
   6   8   7      237.37      231.81      6.43 o
   8   8   7        6.98       15.45      4.39 o
 -26   0   8      759.94      786.00     19.71 o
 -24   0   8      337.32      325.25     11.34 o
 -22   0   8      565.08      479.78     17.66 o
 -20   0   8     2415.22     2279.33     29.90 o
 -18   0   8     6800.86     6459.74     69.22 o
 -16   0   8     2989.01     3088.91     37.43 o
 -14   0   8     6870.07     6445.60     73.97 o
 -12   0   8     9351.23     9062.30     95.46 o
 -10   0   8      368.51      416.67      6.61 o
  -8   0   8    20717.38    20027.75    236.25 o
  -6   0   8    18009.29    18059.91    142.09 o
  -4   0   8     8626.39     8700.72     65.83 o
  -2   0   8      458.73      522.09      6.36 o
   0   0   8      472.95      645.16      6.53 o
   2   0   8     9152.88    10077.60     76.37 o
   4   0   8      688.34      542.84      5.80 o
   6   0   8       27.07       21.12      1.56 o
   8   0   8     5691.17     5818.01     52.52 o
  10   0   8        9.13       11.66      5.92 o
  12   0   8     1786.21     1767.80     19.23 o
  14   0   8     1929.43     2000.02     24.67 o
  16   0   8     3909.47     3926.55     44.57 o
  18   0   8     3643.56     3315.71     39.15 o
  20   0   8      486.46      464.01     10.87 o
  22   0   8     1585.26     1451.57     33.84 o
  24   0   8     1105.94     1116.62     24.94 o
 -25   1   8      101.89       94.25      5.13 o
 -23   1   8      212.87      217.52      6.75 o
 -21   1   8      162.64      175.65      4.87 o
 -19   1   8      730.99      645.27      9.66 o
 -17   1   8       11.50       12.97      2.55 o
 -15   1   8      407.70      367.71      6.73 o
 -13   1   8     1015.97      995.59      9.68 o
 -11   1   8       25.52       36.60      3.29 o
  -9   1   8     6152.78     5947.08     39.77 o
  -7   1   8     2333.21     2417.79     16.80 o
  -5   1   8     5552.29     5658.94     33.40 o
  -3   1   8     3881.17     3884.44     22.04 o
  -1   1   8     1428.37     1472.61      9.36 o
   1   1   8     1003.49     1085.41      6.96 o
   3   1   8     2625.97     2827.50     17.01 o
   5   1   8     1185.40     1219.52      9.32 o
   7   1   8     3328.44     3236.28     19.57 o
   9   1   8     3175.94     3120.79     19.33 o
  11   1   8      585.86      598.55      6.11 o
  13   1   8      438.84      415.39      6.03 o
  15   1   8     1293.32     1281.62     12.42 o
  17   1   8     1775.88     1776.14     16.58 o
  19   1   8     1449.26     1426.07     16.04 o
  21   1   8        5.11       -2.67      2.82 o
  23   1   8      227.00      223.60      7.98 o
 -26   2   8      298.17      359.26     10.06 o
 -24   2   8        9.73        0.72      3.05 o
 -22   2   8      213.82      191.21      5.24 o
 -20   2   8      233.24      252.44      5.67 o
 -18   2   8     1296.35     1267.20     12.86 o
 -16   2   8      378.34      435.99      7.36 o
 -14   2   8     1511.54     1531.86     14.18 o
 -12   2   8      160.46      170.02      3.69 o
 -10   2   8     1611.55     1575.30     13.12 o
  -8   2   8     3722.77     3596.64     27.44 o
  -6   2   8     3427.31     3463.84     22.35 o
  -4   2   8      696.14      660.04      6.02 o
  -2   2   8      851.31      755.61      6.01 o
   0   2   8       24.55       15.82      1.13 o
   2   2   8      114.58      152.91      2.45 o
   4   2   8      103.78       95.77      2.35 o
   6   2   8      391.92      332.51      3.59 o
   8   2   8     2224.11     2176.17     14.76 o
  10   2   8      391.25      383.06      4.80 o
  12   2   8      655.60      633.65      6.48 o
  14   2   8      664.17      653.29      8.22 o
  16   2   8      635.83      646.26      9.02 o
  18   2   8      740.99      746.81     10.45 o
  20   2   8      509.07      537.55     12.44 o
  22   2   8       81.79       72.31      5.15 o
 -25   3   8      290.24      292.41     10.98 o
 -23   3   8      240.66      240.15      6.56 o
 -21   3   8      153.64      151.32      5.35 o
 -19   3   8      233.35      232.00      5.95 o
 -17   3   8     2171.90     2049.00     19.95 o
 -15   3   8      546.24      535.50      7.27 o
 -13   3   8      722.78      694.37      8.75 o
 -11   3   8      151.26      170.69      3.48 o
  -9   3   8     6944.47     6713.68     45.15 o
  -7   3   8      624.16      565.41      6.10 o
  -5   3   8     2032.35     1966.90     14.25 o
  -3   3   8     1206.65     1090.82      8.67 o
  -1   3   8      828.30      956.73      7.57 o
   1   3   8        8.69       12.63      1.42 o
   3   3   8     2149.64     2178.02     14.37 o
   5   3   8      531.52      549.11      5.07 o
   7   3   8     3494.88     3444.90     23.46 o
   9   3   8      768.84      761.01      8.11 o
  11   3   8     1447.82     1444.46     12.61 o
  13   3   8      453.89      506.74      6.87 o
  15   3   8      521.38      523.34      7.27 o
  17   3   8      339.06      361.51      7.95 o
  19   3   8      542.63      543.60     10.09 o
  21   3   8      187.45      173.77      6.36 o
 -22   4   8        0.60       -1.73      3.24 o
 -20   4   8      245.97      294.95      9.21 o
 -18   4   8       80.82       79.65      3.71 o
 -16   4   8       12.06       14.08      2.60 o
 -14   4   8       24.82       30.31      2.52 o
 -12   4   8       50.64       42.69      2.82 o
 -10   4   8     1097.96     1095.72     10.69 o
  -8   4   8       10.84       16.24      2.00 o
  -6   4   8       10.81       11.67      1.67 o
  -4   4   8      901.07      821.88      8.09 o
  -2   4   8      201.60      235.85      4.31 o
   0   4   8      184.19      180.15      3.77 o
   2   4   8       23.04       19.76      2.04 o
   4   4   8      363.67      361.39      5.12 o
   6   4   8      773.89      775.08      7.28 o
   8   4   8       47.21       45.72      2.48 o
  10   4   8        8.39        6.86      1.99 o
  12   4   8      489.31      478.02      6.73 o
  14   4   8       27.70       29.71      2.83 o
  16   4   8       35.42       29.53      3.26 o
  18   4   8       96.00       98.95      4.91 o
  20   4   8      133.08      141.86      7.43 o
 -21   5   8       47.65       58.50      5.02 o
 -19   5   8       38.90       42.50      4.20 o
 -17   5   8        2.69        5.32      2.88 o
 -15   5   8       33.42       33.23      3.05 o
 -13   5   8       99.64      103.36      3.84 o
 -11   5   8       16.59       13.53      2.36 o
  -9   5   8       31.56       33.51      2.53 o
  -7   5   8      389.22      411.64      5.70 o
  -5   5   8      198.28      181.42      5.40 o
  -3   5   8        1.08        2.17      1.99 o
  -1   5   8      128.68      104.96      3.27 o
   1   5   8        9.42        7.15      1.99 o
   3   5   8      261.51      240.17      4.86 o
   5   5   8       44.84       43.34      2.67 o
   7   5   8        1.80       -2.08      2.08 o
   9   5   8       43.20       42.44      2.59 o
  11   5   8       26.74       23.95      2.62 o
  13   5   8       17.71       16.46      2.48 o
  15   5   8      262.54      263.06      6.62 o
  17   5   8       28.54       36.70      3.72 o
  19   5   8       12.13       16.51      4.36 o
 -18   6   8        3.35        3.37      3.21 o
 -16   6   8      167.57      166.72      5.80 o
 -14   6   8        6.88        6.58      2.95 o
 -12   6   8      143.06      148.09      5.13 o
 -10   6   8       61.21       80.33      3.94 o
  -8   6   8      226.22      205.52      6.30 o
  -6   6   8     1128.61     1035.89     11.90 o
  -4   6   8       50.74       37.41      3.15 o
  -2   6   8      820.02      824.99     10.40 o
   0   6   8      156.88      166.22      4.67 o
   2   6   8        9.41        8.64      2.57 o
   4   6   8      241.08      206.91      5.49 o
   6   6   8       43.64       53.62      3.23 o
   8   6   8      342.97      362.32      8.66 o
  10   6   8      135.23      145.33      5.32 o
  12   6   8        8.73       10.56      3.12 o
  14   6   8      603.95      609.24      9.29 o
  16   6   8        6.17       14.57      3.32 o
 -15   7   8      533.08      616.72     28.86 o
 -13   7   8      189.21      199.32      7.71 o
 -11   7   8      745.27      755.37     13.47 o
  -9   7   8      550.76      547.42     11.99 o
  -7   7   8      979.08      988.43     14.51 o
  -5   7   8      496.60      518.94     12.24 o
  -3   7   8      719.17      685.00     10.95 o
  -1   7   8       63.35       67.76      3.88 o
   1   7   8      164.67      151.07      5.30 o
   3   7   8       12.92       18.60      3.23 o
   5   7   8      909.16      898.82     12.19 o
   7   7   8        1.86        5.94      3.16 o
   9   7   8      246.00      241.19      7.16 o
  11   7   8      221.42      230.93      7.97 o
  -8   8   8      184.03      181.64     18.40 o
  -6   8   8      451.09      489.43     11.30 o
  -4   8   8      338.82      357.21     10.78 o
  -2   8   8      105.97      100.53      5.56 o
   0   8   8        8.62       12.44      3.49 o
   2   8   8       49.68       59.23      4.34 o
   4   8   8      140.37      137.55      8.06 o
 -25   1   9       17.69       19.08      3.41 o
 -23   1   9       31.64       33.24      4.08 o
 -21   1   9      129.16      139.50      4.84 o
 -19   1   9       90.99       78.84      4.24 o
 -17   1   9       52.74       36.76      3.30 o
 -15   1   9      543.37      483.85      8.17 o
 -13   1   9      285.03      283.43      5.46 o
 -11   1   9      529.21      514.27      6.25 o
  -9   1   9     1081.63     1024.85      8.76 o
  -7   1   9      910.68      907.46      7.69 o
  -5   1   9      934.43      926.04      7.28 o
  -3   1   9       14.64       16.24      1.19 o
  -1   1   9       18.21       23.63      1.28 o
   1   1   9       73.51       83.33      1.79 o
   3   1   9      120.07      148.25      3.53 o
   5   1   9      200.42      202.86      6.15 o
   7   1   9       38.62       39.54      1.68 o
   9   1   9     3520.73     3487.40     23.80 o
  11   1   9      232.71      244.35      4.24 o
  13   1   9       86.44       82.32      2.94 o
  15   1   9      330.84      337.28      5.80 o
  17   1   9      302.67      297.40      6.05 o
  19   1   9       54.48       53.39      3.71 o
  21   1   9       54.95       32.42      4.41 o
  23   1   9       58.35       60.30      5.39 o
 -24   2   9       34.60       35.19      3.65 o
 -22   2   9      155.80      152.56      5.03 o
 -20   2   9      204.64      184.24      5.24 o
 -18   2   9     1006.30     1001.33     11.63 o
 -16   2   9      204.03      238.10      5.53 o
 -14   2   9     1061.50     1037.41     10.64 o
 -12   2   9     1309.28     1319.73     12.65 o
 -10   2   9      336.59      292.86      4.79 o
  -8   2   9     5188.38     5044.06     35.74 o
  -6   2   9     1319.80     1364.17     11.55 o
  -4   2   9        2.87        3.54      1.21 o
  -2   2   9       24.05       34.10      1.77 o
   0   2   9        4.69        4.35      1.26 o
   2   2   9     1258.19     1315.84     10.63 o
   4   2   9      164.51      200.16      3.70 o
   6   2   9       37.31       36.07      1.70 o
   8   2   9     1302.29     1303.38     10.34 o
  10   2   9      424.73      419.00      6.67 o
  12   2   9       80.70       85.39      3.62 o
  14   2   9      256.71      274.02      6.32 o
  16   2   9      460.62      461.33      7.86 o
  18   2   9      181.41      161.71     10.29 o
  20   2   9       59.00       54.09      4.60 o
  22   2   9      150.80      176.98      8.08 o
 -23   3   9      610.02      654.09     10.70 o
 -21   3   9      274.15      259.48      7.53 o
 -19   3   9      962.41      938.99     12.92 o
 -17   3   9     2093.28     2001.81     20.13 o
 -15   3   9     2529.51     2409.64     21.62 o
 -13   3   9     2210.62     2110.54     20.15 o
 -11   3   9     1676.92     1539.38     14.32 o
  -9   3   9     1511.85     1372.24     11.98 o
  -7   3   9     2994.15     2883.78     22.24 o
  -5   3   9     3058.36     3018.21     20.57 o
  -3   3   9      908.13      885.36      8.69 o
  -1   3   9      901.86      838.15      7.70 o
   1   3   9       21.16       26.14      2.21 o
   3   3   9     1115.44     1144.04      9.53 o
   5   3   9     1060.90      985.11      7.99 o
   7   3   9     1552.94     1507.16     11.35 o
   9   3   9     3465.81     3438.04     25.38 o
  11   3   9      144.60      165.09      4.23 o
  13   3   9      467.26      454.56      6.48 o
  15   3   9     1981.47     2023.26     21.24 o
  17   3   9      510.77      504.29      9.66 o
  19   3   9      899.89      913.99     13.21 o
  21   3   9       96.32       88.72      7.05 o
 -22   4   9      750.10      833.22     13.90 o
 -20   4   9       68.06       76.83      4.46 o
 -18   4   9     1061.29     1102.39     12.83 o
 -16   4   9      889.19      960.71     11.02 o
 -14   4   9      913.06      968.74     10.48 o
 -12   4   9      244.45      267.93      4.79 o
 -10   4   9      329.65      366.28      5.22 o
  -8   4   9     2114.83     2098.26     17.12 o
  -6   4   9     1731.93     1763.66     14.92 o
  -4   4   9      210.13      265.63      5.18 o
  -2   4   9     2586.29     2435.68     18.37 o
   0   4   9      274.91      318.09      4.80 o
   2   4   9      289.04      299.37      4.88 o
   4   4   9     1775.52     1763.73     15.64 o
   6   4   9     2889.70     2838.86     20.91 o
   8   4   9     3180.43     3175.08     23.61 o
  10   4   9      608.81      626.12      7.52 o
  12   4   9     1473.79     1432.93     13.53 o
  14   4   9     1302.72     1335.36     14.03 o
  16   4   9      517.07      515.22      8.77 o
  18   4   9      672.27      731.92     13.43 o
  20   4   9      633.87      663.44     14.52 o
 -19   5   9      954.64     1036.25     15.40 o
 -17   5   9     1850.18     1851.99     18.91 o
 -15   5   9      984.40      990.80     11.65 o
 -13   5   9      716.19      716.26      9.23 o
 -11   5   9     1399.80     1383.28     13.28 o
  -9   5   9     2541.34     2535.94     22.62 o
  -7   5   9      854.19      871.44      9.96 o
  -5   5   9     1621.20     1554.04     12.97 o
  -3   5   9      674.23      640.40      8.16 o
  -1   5   9       19.29       25.18      2.45 o
   1   5   9       60.99       55.31      2.95 o
   3   5   9      150.44      161.74      4.23 o
   5   5   9      145.56      157.95      4.85 o
   7   5   9      133.05      130.08      4.21 o
   9   5   9       43.56       48.32      3.40 o
  11   5   9      293.00      319.89      7.20 o
  13   5   9       44.10       59.98      3.60 o
  15   5   9      261.03      248.61      7.67 o
  17   5   9      196.75      197.26      6.46 o
 -16   6   9      388.94      376.32      8.30 o
 -14   6   9      252.10      253.52      8.29 o
 -12   6   9      291.60      291.26      8.10 o
 -10   6   9      214.99      194.70      6.24 o
  -8   6   9      474.29      437.10      7.95 o
  -6   6   9      588.16      589.92      9.44 o
  -4   6   9     1414.60     1399.33     17.25 o
  -2   6   9      677.98      683.96      8.85 o
   0   6   9      207.87      226.41      6.24 o
   2   6   9      729.62      764.59      9.95 o
   4   6   9     1118.97     1092.90     12.53 o
   6   6   9     2462.89     2461.61     23.08 o
   8   6   9      729.31      745.86     17.70 o
  10   6   9      904.44      915.49     13.62 o
  12   6   9      838.70      810.33     13.94 o
  14   6   9      368.17      405.73      8.86 o
 -11   7   9     1293.87     1246.94     17.53 o
  -9   7   9      346.13      357.32      9.40 o
  -7   7   9      630.69      645.84     13.17 o
  -5   7   9     1083.13     1115.81     15.55 o
  -3   7   9      901.01      881.79     12.45 o
  -1   7   9       45.32       61.19      4.40 o
   1   7   9      321.09      311.73      7.33 o
   3   7   9      259.62      235.66      6.37 o
   5   7   9      594.13      679.05     11.23 o
   7   7   9      117.66      142.87      5.64 o
   9   7   9      368.51      368.39      8.74 o
 -24   0  10      378.91      406.76     11.25 o
 -22   0  10     1237.70     1203.36     19.97 o
 -20   0  10     1515.27     1439.82     21.89 o
 -18   0  10     2621.56     2579.33     35.89 o
 -16   0  10     3139.41     3128.61     40.55 o
 -14   0  10     5389.17     5244.59     64.11 o
 -12   0  10     6106.85     6140.56     63.64 o
 -10   0  10      403.73      405.41      8.77 o
  -8   0  10     9723.27     9488.27     95.42 o
  -6   0  10     3475.22     3487.43     31.79 o
  -4   0  10     2346.11     2357.40     24.69 o
  -2   0  10     2136.59     2056.86     18.03 o
   0   0  10     3041.21     2984.46     24.85 o
   2   0  10     1824.88     1779.73     17.71 o
   4   0  10      715.92      695.50      8.96 o
   6   0  10     2516.94     2437.08     24.85 o
   8   0  10     3363.81     3146.30     29.68 o
  10   0  10     4612.48     4527.26     44.02 o
  12   0  10       81.77       80.64      3.97 o
  14   0  10      690.79      663.43     11.76 o
  16   0  10      835.40      847.08     13.20 o
  18   0  10      435.90      420.24     10.00 o
  20   0  10      627.00      587.66     14.09 o
 -23   1  10      418.72      451.94      8.70 o
 -21   1  10      646.61      612.69     10.10 o
 -19   1  10      725.08      734.01     12.00 o
 -17   1  10     1637.56     1623.98     17.42 o
 -15   1  10     1382.40     1402.00     14.73 o
 -13   1  10      543.23      541.41      8.15 o
 -11   1  10      405.74      420.37      6.41 o
  -9   1  10     2532.44     2431.11     17.86 o
  -7   1  10     5124.72     5095.32     32.41 o
  -5   1  10      333.18      340.21      4.11 o
  -3   1  10       17.42       16.13      1.36 o
  -1   1  10      287.29      225.95      3.61 o
   1   1  10      277.18      310.71      3.92 o
   3   1  10     1567.05     1601.23     11.98 o
   5   1  10     2679.13     2566.95     17.52 o
   7   1  10     1636.56     1638.68     12.24 o
   9   1  10     8691.88     8623.82     57.64 o
  11   1  10       30.20       41.28      2.36 o
  13   1  10     1586.18     1552.39     13.41 o
  15   1  10     1118.92     1140.68     12.02 o
  17   1  10      331.69      292.36     10.25 o
  19   1  10      335.54      326.48      8.00 o
  21   1  10      116.65      118.60      6.42 o
 -22   2  10      196.14      225.10      7.00 o
 -20   2  10       20.45       15.76      3.62 o
 -18   2  10     1059.18     1046.94     14.35 o
 -16   2  10     1832.73     1841.64     18.98 o
 -14   2  10      348.98      375.44      7.97 o
 -12   2  10      690.71      695.03      8.93 o
 -10   2  10      176.66      194.10      6.02 o
  -8   2  10     1280.16     1320.85     11.59 o
  -6   2  10      503.85      508.46      7.83 o
  -4   2  10      455.06      458.98      5.50 o
  -2   2  10     1428.17     1283.12     10.41 o
   0   2  10       43.35       57.57      2.17 o
   2   2  10       35.21       39.18      2.13 o
   4   2  10     1849.96     1845.02     13.17 o
   6   2  10      748.50      711.36      6.97 o
   8   2  10      710.40      676.97      7.21 o
  10   2  10      532.71      580.59      7.23 o
  12   2  10       85.75       74.09      3.57 o
  14   2  10      278.30      276.99      6.39 o
  16   2  10       37.32       32.37      3.50 o
  18   2  10      195.65      191.55      7.87 o
  20   2  10      358.20      320.09     10.70 o
 -21   3  10       11.96        1.26      3.29 o
 -19   3  10      886.37      990.43     17.71 o
 -17   3  10     1383.19     1308.92     17.50 o
 -15   3  10      107.23       98.70      3.89 o
 -13   3  10      540.80      501.87      7.35 o
 -11   3  10      917.05      890.56      9.30 o
  -9   3  10     1127.06     1057.24      9.89 o
  -7   3  10      226.99      207.06      4.89 o
  -5   3  10      358.86      345.72      6.57 o
  -3   3  10     1645.15     1559.37     13.71 o
  -1   3  10      497.64      504.93      6.67 o
   1   3  10       58.67       60.40      2.92 o
   3   3  10      300.59      293.59      5.02 o
   5   3  10     1208.79     1179.76     10.08 o
   7   3  10      521.10      509.34      7.06 o
   9   3  10      379.34      374.84      5.64 o
  11   3  10      559.82      584.06      7.49 o
  13   3  10      182.21      169.31      5.37 o
  15   3  10      112.81      105.43      4.99 o
  17   3  10       61.23       57.61      4.74 o
  19   3  10      460.14      493.92     11.42 o
 -20   4  10       39.88       41.99      4.35 o
 -18   4  10       34.70       46.17      3.93 o
 -16   4  10      382.91      391.77      7.43 o
 -14   4  10       38.31       33.70      2.81 o
 -12   4  10       71.63       76.29      3.11 o
 -10   4  10       35.27       34.73      2.73 o
  -8   4  10       11.08       11.02      2.30 o
  -6   4  10       91.14       82.04      3.42 o
  -4   4  10      295.51      319.09      5.21 o
  -2   4  10      207.27      203.05      4.35 o
   0   4  10       69.42       51.34      3.11 o
   2   4  10        0.54        0.17      1.96 o
   4   4  10      687.16      685.59      8.77 o
   6   4  10      108.64      121.66      3.96 o
   8   4  10        0.59        0.88      2.06 o
  10   4  10       74.71       71.56      3.34 o
  12   4  10       59.21       60.35      3.30 o
  14   4  10      153.36      156.13      6.27 o
  16   4  10       10.21       10.51      3.99 o
  18   4  10      213.13      253.13      9.43 o
 -17   5  10      133.30      148.82      5.66 o
 -15   5  10        0.26        2.05      2.93 o
 -13   5  10       93.70       99.57      4.58 o
 -11   5  10      154.94      158.38      4.85 o
  -9   5  10       70.65       79.46      4.13 o
  -7   5  10       67.99       64.77      3.29 o
  -5   5  10       68.08       59.99      3.14 o
  -3   5  10      385.58      341.84      6.51 o
  -1   5  10      217.06      183.34      4.80 o
   1   5  10      142.27      132.30      4.42 o
   3   5  10      128.06      122.00      4.03 o
   5   5  10       79.09       81.47      4.47 o
   7   5  10      185.90      204.94      5.95 o
   9   5  10       16.68       11.43      2.70 o
  11   5  10       54.83       55.33      3.85 o
  13   5  10       39.01       39.59      4.05 o
  15   5  10       92.83      102.61      6.56 o
 -14   6  10      187.33      201.29      6.94 o
 -12   6  10       10.27       15.83      3.51 o
 -10   6  10       80.80       74.47      4.65 o
  -8   6  10        0.76        2.40      3.03 o
  -6   6  10        8.85       12.39      2.93 o
  -4   6  10        3.20        1.35      2.77 o
  -2   6  10       98.91       87.58      4.10 o
   0   6  10       13.48       12.53      3.32 o
   2   6  10       46.32       45.35      3.45 o
   4   6  10      236.29      255.13      6.85 o
   6   6  10      255.85      295.03      6.66 o
   8   6  10      273.02      266.21      7.34 o
  10   6  10      131.26      142.02      5.15 o
  12   6  10      293.91      300.25      7.94 o
  -9   7  10      258.44      275.97      9.33 o
  -7   7  10      106.20      116.06      6.26 o
  -5   7  10      638.50      609.55     10.26 o
  -3   7  10      125.50      138.90      5.32 o
  -1   7  10      244.28      241.70      8.47 o
   1   7  10      108.66      126.02      5.73 o
   3   7  10      305.87      316.27      8.24 o
   5   7  10      132.81      127.32      5.39 o
   7   7  10      463.17      517.03     10.53 o
 -23   1  11      109.65      112.55      5.60 o
 -21   1  11      436.28      468.01     10.05 o
 -19   1  11        1.99        0.87      2.99 o
 -17   1  11      139.32      160.69      5.36 o
 -15   1  11      395.08      390.46      7.27 o
 -13   1  11        4.86        2.51      2.21 o
 -11   1  11        3.52       -0.06      1.93 o
  -9   1  11      721.77      680.73      8.46 o
  -7   1  11     2342.37     2259.43     17.08 o
  -5   1  11       74.60       80.78      2.56 o
  -3   1  11      121.65      111.72      3.37 o
  -1   1  11      197.32      189.10      3.73 o
   1   1  11      486.19      462.71      6.26 o
   3   1  11      135.82      131.13      3.20 o
   5   1  11       32.04       36.37      2.86 o
   7   1  11      206.01      202.95      3.97 o
   9   1  11      857.03      857.89      8.49 o
  11   1  11       63.61       67.13      3.31 o
  13   1  11      184.47      197.79      5.27 o
  15   1  11       29.47       34.75      3.55 o
  17   1  11       47.63       42.67      3.73 o
  19   1  11        3.43        1.92      3.45 o
 -22   2  11      304.26      304.31      9.67 o
 -20   2  11      131.86      134.95      5.95 o
 -18   2  11       14.01        6.71      3.28 o
 -16   2  11      199.04      197.58      7.27 o
 -14   2  11      868.71      909.45     12.52 o
 -12   2  11       96.13      103.68      4.01 o
 -10   2  11       23.47       20.70      2.24 o
  -8   2  11       12.77       15.22      2.58 o
  -6   2  11      537.30      569.32      7.12 o
  -4   2  11      437.47      420.63      6.35 o
  -2   2  11       90.82       93.14      3.27 o
   0   2  11     1494.20     1353.24     10.99 o
   2   2  11       80.26       86.30      2.86 o
   4   2  11       90.69       93.02      3.33 o
   6   2  11      711.61      696.50      7.19 o
   8   2  11      528.59      541.13      7.13 o
  10   2  11      979.34      977.65     10.62 o
  12   2  11      560.28      570.22      9.14 o
  14   2  11       68.73       65.95      4.21 o
  16   2  11      237.88      259.85      6.77 o
  18   2  11       13.64       16.79      4.08 o
 -21   3  11      998.65     1072.87     15.78 o
 -19   3  11      172.82      152.95      6.09 o
 -17   3  11     1957.21     1968.14     21.54 o
 -15   3  11      785.93      785.16     11.48 o
 -13   3  11     1094.56     1013.26     11.76 o
 -11   3  11      193.02      176.68      4.97 o
  -9   3  11      118.96      105.62      4.32 o
  -7   3  11     2528.11     2428.22     20.48 o
  -5   3  11      820.78      776.58      9.55 o
  -3   3  11      450.00      451.53      6.48 o
  -1   3  11     2700.45     2468.37     20.30 o
   1   3  11      586.59      658.96      8.70 o
   3   3  11     1475.12     1465.83     12.82 o
   5   3  11     1021.04      989.75      9.52 o
   7   3  11     1519.27     1516.55     16.40 o
   9   3  11     1204.87     1227.99     14.94 o
  11   3  11      274.24      268.75      6.94 o
  13   3  11      202.37      187.22      7.13 o
  15   3  11      191.98      213.20      6.26 o
  17   3  11       79.55       72.07      4.85 o
 -18   4  11     1650.33     1687.85     19.03 o
 -16   4  11     1215.79     1301.64     17.25 o
 -14   4  11      202.13      240.85      7.37 o
 -12   4  11      154.49      172.00      5.50 o
 -10   4  11      263.37      294.89      6.40 o
  -8   4  11       38.29       23.42      3.06 o
  -6   4  11      302.17      338.86      5.83 o
  -4   4  11      695.21      712.84      9.04 o
  -2   4  11      603.98      595.71      8.22 o
   0   4  11      423.44      429.64      7.22 o
   2   4  11      238.23      260.00      6.80 o
   4   4  11     2502.24     2500.26     22.65 o
   6   4  11      772.50      760.32     10.75 o
   8   4  11     1409.99     1405.72     14.50 o
  10   4  11     1360.57     1377.26     16.65 o
  12   4  11      454.11      447.94      9.49 o
  14   4  11      143.52      147.46      7.59 o
  16   4  11      390.92      396.70      9.26 o
 -17   5  11      530.61      512.96     17.12 o
 -15   5  11      268.93      260.23      7.44 o
 -13   5  11      705.72      699.51     10.61 o
 -11   5  11      225.05      228.74      6.14 o
  -9   5  11      463.42      444.85      8.06 o
  -7   5  11      320.11      321.94      6.51 o
  -5   5  11     1203.34     1209.81     12.66 o
  -3   5  11     1190.67     1261.45     15.04 o
  -1   5  11      965.78      922.00     10.86 o
   1   5  11      145.96      171.08      5.88 o
   3   5  11      342.99      376.77      7.66 o
   5   5  11      518.11      496.21     14.96 o
   7   5  11      584.54      651.45     10.36 o
   9   5  11       44.43       56.89      4.11 o
  11   5  11      207.03      207.91      7.06 o
  13   5  11       11.05        7.80      4.49 o
 -12   6  11      117.25       96.98      5.88 o
 -10   6  11      248.73      237.63      7.15 o
  -8   6  11       31.66       35.78      3.84 o
  -6   6  11       82.77       70.09      4.45 o
  -4   6  11      696.56      714.54     10.12 o
  -2   6  11      132.82      132.43      5.06 o
   0   6  11      141.92      167.62      7.50 o
   2   6  11      318.85      329.62      7.38 o
   4   6  11      566.95      544.65     15.07 o
   6   6  11      846.58      923.97     13.12 o
   8   6  11      562.16      539.24     11.22 o
  10   6  11      876.16      869.94     35.35 o
  -3   7  11      815.48      796.25     12.38 o
  -1   7  11      202.31      231.46      7.22 o
   1   7  11      304.40      317.24      9.10 o
 -20   0  12      238.57      262.95     12.66 o
 -18   0  12        4.88       10.08      8.37 o
 -16   0  12     1360.55     1374.62     21.30 o
 -14   0  12     2460.42     2444.76     34.02 o
 -12   0  12      194.94      190.08      7.25 o
 -10   0  12     1025.34      966.53     15.12 o
  -8   0  12      169.31      161.60      5.45 o
  -6   0  12     9845.71     9919.94     94.55 o
  -4   0  12     3230.77     3082.65     39.79 o
  -2   0  12     2348.00     2303.77     32.29 o
   0   0  12     7352.31     7106.98     83.44 o
   2   0  12     1357.67     1416.01     16.78 o
   4   0  12      955.81     1005.19     13.22 o
   6   0  12     2857.20     2872.56     31.91 o
   8   0  12      789.14      807.69     13.59 o
  10   0  12     1690.11     1594.55     24.80 o
  12   0  12      309.45      299.55      8.83 o
  14   0  12      447.87      461.18     10.95 o
  16   0  12      466.90      484.67     12.96 o
  18   0  12        2.53       -6.20      6.36 o
 -21   1  12     1356.83     1519.15     18.03 o
 -19   1  12       67.27       45.28      4.20 o
 -17   1  12     1186.75     1255.72     15.08 o
 -15   1  12      978.11     1008.02     12.78 o
 -13   1  12      185.71      186.52      5.63 o
 -11   1  12       23.58       22.53      2.83 o
  -9   1  12       44.36       46.66      3.81 o
  -7   1  12      470.64      460.61      7.81 o
  -5   1  12      236.96      226.34      4.87 o
  -3   1  12      227.20      225.50      4.90 o
  -1   1  12     1766.43     1688.28     17.20 o
   1   1  12      561.78      570.88      7.12 o
   3   1  12      132.84      139.77      3.95 o
   5   1  12      328.57      324.01      5.02 o
   7   1  12     1155.19     1121.66     11.41 o
   9   1  12      319.97      319.44      5.69 o
  11   1  12     1044.49     1015.47     10.85 o
  13   1  12        5.97       12.63      2.84 o
  15   1  12      280.99      273.08      7.06 o
  17   1  12      324.93      337.85      9.56 o
 -20   2  12       38.66       27.39      4.20 o
 -18   2  12      307.37      309.33      8.16 o
 -16   2  12      192.78      176.19      6.79 o
 -14   2  12      104.58      104.48      4.55 o
 -12   2  12      111.53      110.53      5.28 o
 -10   2  12      517.30      491.36     12.18 o
  -8   2  12      169.78      156.98      4.86 o
  -6   2  12     1581.22     1629.65     14.95 o
  -4   2  12      973.73      932.09      9.93 o
  -2   2  12      711.25      701.97      7.94 o
   0   2  12      895.15      862.65      9.11 o
   2   2  12      277.73      292.46      5.41 o
   4   2  12      574.56      547.09      7.22 o
   6   2  12      280.07      282.44      6.83 o
   8   2  12      295.96      307.58      6.33 o
  10   2  12      271.04      266.16      6.09 o
  12   2  12       74.33       75.67      4.07 o
  14   2  12       37.15       35.77      3.63 o
  16   2  12      151.26      158.48      6.03 o
 -19   3  12      162.70      164.68      6.47 o
 -17   3  12      476.55      497.63     11.21 o
 -15   3  12      252.64      254.72      9.11 o
 -13   3  12      357.90      352.69     10.88 o
 -11   3  12       80.92       73.09      4.20 o
  -9   3  12      935.38      918.46     11.98 o
  -7   3  12      238.09      235.67      5.45 o
  -5   3  12     2556.54     2471.05     22.42 o
  -3   3  12      532.91      524.93      7.32 o
  -1   3  12      637.07      562.63      8.22 o
   1   3  12       15.83       21.76      2.83 o
   3   3  12      534.05      538.72      7.73 o
   5   3  12      571.77      560.88      9.56 o
   7   3  12      481.55      492.74      9.05 o
   9   3  12        5.56       10.16      3.16 o
  11   3  12     1255.64     1214.50     15.33 o
  13   3  12       48.46       52.02      5.22 o
  15   3  12      152.04      160.65      6.28 o
 -16   4  12        8.82       13.05      4.01 o
 -14   4  12       35.51       34.99      5.35 o
 -12   4  12        3.21        7.38      3.28 o
 -10   4  12      338.52      370.63      7.40 o
  -8   4  12       31.86       21.66      3.55 o
  -6   4  12        0.41       -2.47      2.47 o
  -4   4  12       78.18       84.91      3.88 o
  -2   4  12       66.16       59.90      3.92 o
   0   4  12       22.03        9.03      2.84 o
   2   4  12      109.80       99.60      4.31 o
   4   4  12        1.68        2.63      2.63 o
   6   4  12      135.33      124.82      5.31 o
   8   4  12       21.67       18.24      3.73 o
  10   4  12       29.20       28.45      4.55 o
  12   4  12      277.75      304.03     10.25 o
  14   4  12       19.70       18.42      4.82 o
 -13   5  12       38.73       42.83      4.14 o
 -11   5  12       12.08       13.39      3.49 o
  -9   5  12        2.50       -1.52      3.05 o
  -7   5  12       41.19       38.12      4.46 o
  -5   5  12        0.66       -2.75      2.75 o
  -3   5  12       10.35        6.72      3.09 o
  -1   5  12       37.31       40.88      3.44 o
   1   5  12       11.99       15.93      2.97 o
   3   5  12       27.72       23.44      3.37 o
   5   5  12        0.81       -0.59      3.03 o
   7   5  12       55.41       57.62      5.76 o
   9   5  12       41.73       45.09      4.63 o
  11   5  12       17.91       18.90      4.57 o
  -8   6  12        1.72       -1.56      3.04 o
  -6   6  12      115.28      122.64      5.43 o
  -4   6  12       28.51       19.58      3.86 o
  -2   6  12       87.31       97.96      4.72 o
   0   6  12       72.77       82.25      4.79 o
   2   6  12       32.08       32.10      4.55 o
   4   6  12      264.11      250.92      7.73 o
   6   6  12       49.57       68.53     12.99 o
 -19   1  13        2.84        4.81      3.31 o
 -17   1  13       11.91       10.33      3.65 o
 -15   1  13      278.60      295.80     11.76 o
 -13   1  13       25.69       36.20      3.63 o
 -11   1  13      103.19       99.66      5.36 o
  -9   1  13        0.47       -2.83      2.83 o
  -7   1  13      422.37      393.89      7.00 o
  -5   1  13       32.53       26.22      4.06 o
  -3   1  13      222.59      216.60      6.19 o
  -1   1  13      102.32      108.59      4.03 o
   1   1  13      259.82      230.69      5.31 o
   3   1  13      164.97      148.47      4.70 o
   5   1  13        6.70        8.60      2.44 o
   7   1  13       79.27       71.08      3.65 o
   9   1  13       57.22       65.50      3.55 o
  11   1  13        3.68        0.65      2.84 o
  13   1  13        1.83        5.48      3.26 o
  15   1  13       39.32       39.89      4.63 o
 -18   2  13      244.71      271.08      8.41 o
 -16   2  13      531.21      558.94     13.55 o
 -14   2  13      148.23      151.88      8.65 o
 -12   2  13        3.53        4.68      3.40 o
 -10   2  13       24.61       15.52      3.54 o
  -8   2  13      132.74      144.21      5.05 o
  -6   2  13     1607.60     1581.90     16.75 o
  -4   2  13       11.76       11.51      2.78 o
  -2   2  13      242.35      250.02      5.92 o
   0   2  13     1167.05     1154.93     13.27 o
   2   2  13       11.00       10.66      2.60 o
   4   2  13       23.77       27.94      2.95 o
   6   2  13      132.21      137.48      4.86 o
   8   2  13       13.46       11.66      3.03 o
  10   2  13      163.19      161.40      6.43 o
  12   2  13       37.61       33.41      4.06 o
  14   2  13      225.39      250.46      7.16 o
 -17   3  13      196.72      189.85      7.79 o
 -15   3  13      323.03      352.12     13.96 o
 -13   3  13      516.99      531.43     11.22 o
 -11   3  13      474.79      472.37      9.54 o
  -9   3  13      558.50      520.47     10.23 o
  -7   3  13      344.14      360.74      6.99 o
  -5   3  13     1893.57     1863.14     18.73 o
  -3   3  13     1308.43     1267.53     13.26 o
  -1   3  13     1013.49     1059.47     12.06 o
   1   3  13     1062.04     1077.02     14.54 o
   3   3  13      152.88      155.94      5.43 o
   5   3  13      328.97      330.35      8.13 o
   7   3  13      179.94      170.93      6.85 o
   9   3  13      400.27      432.16     10.39 o
  11   3  13      497.85      506.66     12.87 o
  13   3  13        2.88        5.51      4.33 o
 -14   4  13      391.51      440.78     10.29 o
 -12   4  13     1069.66     1173.96     16.63 o
 -10   4  13      128.29      131.42      5.95 o
  -8   4  13      132.71      152.93      5.94 o
  -6   4  13      881.74      953.16     12.33 o
  -4   4  13      453.34      479.22      9.19 o
  -2   4  13      579.88      653.92     10.05 o
   0   4  13      350.70      349.07      9.56 o
   2   4  13      122.52      136.24      5.20 o
   4   4  13      150.30      152.33      6.63 o
   6   4  13       17.38        3.49      4.02 o
   8   4  13      473.26      512.84     12.27 o
  10   4  13      150.27      153.41      7.96 o
 -11   5  13       62.48       38.88      9.65 o
  -9   5  13      296.72      321.02      9.44 o
  -7   5  13       27.76       31.41      4.51 o
  -5   5  13     1361.96     1367.37     18.98 o
  -3   5  13     1110.71     1116.89     15.88 o
  -1   5  13      469.08      478.28      8.77 o
   1   5  13      625.08      621.95      9.37 o
   3   5  13      309.91      326.53      7.93 o
   5   5  13      252.47      241.62      7.88 o
   7   5  13       97.48      117.78      6.40 o
 -16   0  14     1180.58     1250.06     33.12 o
 -14   0  14      310.47      286.70     14.84 o
 -12   0  14      220.62      225.90     15.50 o
 -10   0  14      595.19      666.47     29.94 o
  -8   0  14     1954.80     1945.49     45.18 o
  -6   0  14      855.24      834.24     27.46 o
  -4   0  14      897.08      937.35     22.49 o
  -2   0  14     2076.99     2079.04     31.38 o
   0   0  14     2294.91     2219.80     33.70 o
   2   0  14      633.84      638.65     17.26 o
   4   0  14      293.70      306.70      9.64 o
   6   0  14      756.34      711.74     13.85 o
   8   0  14      642.42      633.50     18.70 o
  10   0  14      707.90      801.24     15.35 o
  12   0  14      601.78      653.73     15.02 o
 -17   1  14      145.17      134.05      7.79 o
 -15   1  14     1467.17     1570.98     23.92 o
 -13   1  14     1087.30     1136.21     18.68 o
 -11   1  14      744.64      758.82     15.61 o
  -9   1  14      369.07      360.83     12.00 o
  -7   1  14      396.55      446.83     10.47 o
  -5   1  14      631.63      652.93     12.43 o
  -3   1  14      632.02      638.45     12.29 o
  -1   1  14       13.77       24.31      4.00 o
   1   1  14      532.88      500.15      9.22 o
   3   1  14      197.93      190.62      5.68 o
   5   1  14       22.28       25.72      2.99 o
   7   1  14       50.48       39.90      3.82 o
   9   1  14      341.24      340.98      8.28 o
  11   1  14       73.77       65.35      5.14 o
  13   1  14      249.04      254.28      9.15 o
 -16   2  14      111.67      109.17      6.28 o
 -14   2  14      134.67      132.02      7.11 o
 -12   2  14      523.59      503.27     10.66 o
 -10   2  14        3.28       12.47      4.18 o
  -8   2  14      640.88      674.09     10.89 o
  -6   2  14        6.96        2.41      3.75 o
  -4   2  14      950.02      952.95     16.83 o
  -2   2  14      295.36      303.58      8.35 o
   0   2  14      191.20      168.72      5.15 o
   2   2  14      160.09      174.14      5.36 o
   4   2  14       72.80       60.43      3.74 o
   6   2  14        6.67       -0.16      3.26 o
   8   2  14      420.52      432.87     10.82 o
  10   2  14       20.22       23.28      7.33 o
  12   2  14      545.26      547.64     13.20 o
 -13   3  14      413.81      444.18     10.86 o
 -11   3  14      140.37      141.27      6.53 o
  -9   3  14      306.47      331.82      9.37 o
  -7   3  14       21.55       23.85      3.85 o
  -5   3  14      665.57      642.92      9.95 o
  -3   3  14      376.85      368.25      8.26 o
  -1   3  14      123.37      116.23      5.47 o
   1   3  14      296.43      316.89      8.57 o
   3   3  14      269.51      253.93      7.67 o
   5   3  14       20.25        7.62      3.83 o
   7   3  14       45.80       47.72      4.89 o
   9   3  14      384.43      395.61     12.43 o
 -10   4  14       14.24       14.52      4.35 o
  -8   4  14      194.33      189.82      6.70 o
  -6   4  14      147.58      131.05      5.32 o
  -4   4  14      336.63      331.29      8.75 o
  -2   4  14       83.36       83.08      5.86 o
   0   4  14       14.83       16.36      3.88 o
   2   4  14       38.73       32.79      4.52 o
   4   4  14        5.74       -3.13      4.59 o
   6   4  14        7.35        1.48      5.91 o
 -13   1  15       16.70       18.29      6.81 o
 -11   1  15       96.49       96.45      7.99 o
  -9   1  15       43.74       52.33      7.11 o
  -7   1  15      132.88      149.65      7.80 o
  -5   1  15        2.21        7.18      4.25 o
  -3   1  15       33.01       36.28      4.72 o
  -1   1  15        0.56        4.02      5.87 o
   1   1  15       58.62       53.21      5.32 o
   3   1  15       47.86       34.15      4.97 o
   5   1  15       51.68       48.01      5.69 o
   7   1  15       17.33       21.57      5.42 o
   9   1  15        0.40       -1.73      3.85 o
 -12   2  15       62.16       78.14      8.16 o
 -10   2  15      337.34      354.72     12.88 o
  -8   2  15        6.54       -3.42      5.19 o
  -6   2  15       17.94       21.85      4.54 o
  -4   2  15       15.15       23.57      4.78 o
  -2   2  15       86.11       91.83      7.39 o
   0   2  15       91.32       93.73      5.52 o
   2   2  15       33.62       24.65      4.43 o
   4   2  15        3.41       -3.83      3.83 o
   6   2  15      106.67      101.72      6.11 o
   8   2  15       27.70       21.07      5.51 o
  -9   3  15      164.27      149.21      8.27 o
  -7   3  15      198.54      229.92      9.12 o
  -5   3  15      774.36      777.23     16.88 o
  -3   3  15        6.36        1.49      4.87 o
  -1   3  15      424.23      434.15     11.57 o
   1   3  15      355.50      323.93     10.20 o
   3   3  15      102.08      106.69      6.13 o
   5   3  15      149.30      157.57      7.09 o
  -8   0  16      112.45      144.64     13.85 o
  -6   0  16      263.25      315.05     19.09 o
  -4   0  16       40.95       49.45      7.91 o
  -2   0  16      513.53      477.92     24.93 o
   0   0  16      265.64      286.38     13.59 o
   2   0  16      765.59      691.84     19.40 o
   4   0  16      204.66      241.54     17.87 o
  -7   1  16      394.14      430.38     12.86 o
  -5   1  16       53.20       56.62      6.33 o
  -3   1  16       82.82       89.43      6.34 o
  -1   1  16      372.69      381.75     10.31 o
   1   1  16       68.65       66.21      5.96 o
   3   1  16      140.03      158.86      9.27 o
  -4   2  16       19.90       19.14      6.17 o
  -2   2  16       18.00       11.93      5.11 o
   0   2  16      117.63      144.49      8.46 o
 
